# Supplementary material for: Aspergillus fumigatus, One Uninucleate Species with Disparate Offspring
Source: J Fungi (Basel). 2021 Jan 6;7(1):30. doi: 10.3390/jof7010030 (PMC7825634; doi:10.3390/jof7010030)
Supplement: Supplementary file 1 [file jof-07-00030-s001.zip]

Archive with 7 entries (7 files):
- Supplemental Table S1 .xlsx
- Supplementary Figures_danion_germination_120208revised FD22122020.pptx
- Supplementary Tables S2 and S3 ms Danion26 8vs21122020.docx
- Video S1-KU80_G.avi
- Video S2-KU80_GA.avi
- Video S3-KU80_GAP.avi
- Video S4-KU80_MM.avi
