# Supplementary material for: Aspergillus fumigatus, One Uninucleate Species with Disparate Offspring
Source: J Fungi (Basel). 2021 Jan 6;7(1):30. doi: 10.3390/jof7010030 (PMC7825634; doi:10.3390/jof7010030)
Supplement: Supplementary file 1 [file jof-07-00030-s001.zip › Supplemental Table S1 .xlsx]

## Sheet: Vitamins
AFUA	AFUB	Annotation	Fold Change
Riboflavin
AFUA_1G13300	AFUB_012790	riboB	-0.369
AFUA_3G00360	AFUB_048090	Rib7	-0.11
AFUA_4G04730	AFUB_098270		0.424
AFUA_2G16360	AFUB_032030	RIB2	-0.097
AFUA_3G07440	AFUB_041640		-0.215
AFUA_2G13200	AFUB_028840		1.514
AFUA_6G06345	AFUB_072260	RIBOG	-2.059
AFUA_6G13140	AFUB_001620	RIB3	-0.133
AFUA_1G06240	AFUB_006620	RIBOE	-1.412
Pantothenic acid
AFUA_5G11040	AFUB_058610	panA	-2.08
AFUA_6G09170	AFUB_075150	PANB	0.388
AFUA_3G06390	AFUB_042670	PAN5	-0.56
AFUA_3G13550	AFUB_035650		1.696
Pyridoxine
AFUA_5G08090	AFUB_055620	PyroA	-0.839
AFUA_2G08580	AFUB_024510	SNO1	-0.096
Folate
AFUA_5G03140	AFUB_051650	GTP cyclohydrolase I [KO:K01495] [EC:3.5.4.16]	-1.756
AFUA_3G13710	AFUB_035480	GTP cyclohydrolase I [KO:K01495] [EC:3.5.4.16]	-0.645
AFUA_2G03110	AFUB_020170	alkaline phosphatase Pho8 [KO:K01077] [EC:3.1.3.1]	-0.181
AFUA_6G08710	AFUB_074670	alkaline phosphatase [KO:K01113] [EC:3.1.3.1]	-0.132
AFUA_5G03860	AFUB_052370	alkaline phosphatase family protein [KO:K01113] [EC:3.1.3.1]	2.065
AFUA_2G09840	AFUB_025680	folic acid synthesis protein [KO:K13941] [EC:2.7.6.32.5.1.15]	-1.47
AFUA_2G08890	AFUB_024800	dihydrofolate reductase [KO:K00287] [EC:1.5.1.3]	-0.082
AFUA_8G04160	AFUB_083400	folylpolyglutamate synthetase [KO:K01930] [EC:6.3.2.17]	-0.966
AFUA_4G08060	AFUB_065160	tetrahydrofolylpolyglutamate synthase (Met7) [KO:K01930] [EC:6.3.2.17]	-1.314
AFUA_6G09440	AFUB_092610	tetrahydrofolylpolyglutamate synthase [KO:K01930] [EC:6.3.2.17]	0.221
AFUA_4G06740	AFUB_063810	dihydrofolate synthetase Fol3 [KO:K20457] [EC:6.3.2.12]	-0.858
AFUA_1G13300	AFUB_012790	GTP cyclohydrolase II [KO:K01497] [EC:3.5.4.25]	-0.369
AFUA_6G04820	AFUB_093470	para-aminobenzoate synthase PabaA [KO:K13950] [EC:2.6.1.85]	0.449
AFUA_2G01630	AFUB_018700	MSF1 domain protein [KO:K02619] [EC:4.1.3.38]	-0.587
AFUA_2G01650	AFUB_018720	hypothetical protein [KO:K02619] [EC:4.1.3.38]	-1.194
AFUA_3G07630	AFUB_041470	metallo-beta-lactamase superfamily protein [KO:K06897] [EC:2.5.1.105]	0.162
Thiamine
AFUA_2G10740	AFUB_026520	thiamin biosynthesis protein (Thi-4) [KO:K00877] [EC:2.7.1.49 2.7.4.7 3.5.99.2]	-1.775
AFUA_5G02470	AFUB_051000	thiamine biosynthesis protein (Nmt1) [KO:K18278]	-1.392
AFUA_3G14240	AFUB_034990	tRNA splicing protein (Spl1) [KO:K04487] [EC:2.8.1.7]	-0.679
AFUA_6G08360	AFUB_074320	thiazole biosynthesis enzyme [KO:K03146] [EC:2.4.2.60]	-1.37
AFUA_2G08970	AFUB_024860	thiamine biosynthetic bifunctional enzyme [KO:K14154] [EC:2.5.1.3 2.7.1.50]	-0.16
AFUA_2G03110	AFUB_02017	alkaline phosphatase Pho8 [KO:K01077] [EC:3.1.3.1]	-0.181
AFUA_1G16480	AFUB_015820	acid phosphatase [KO:K01078] [EC:3.1.3.2]	-1.047
AFUA_6G11330	AFUB_077350	histidine acid phosphatase [KO:K01078] [EC:3.1.3.2]	0.746
AFUA_8G01910	AFUB_084700	histidine acid phosphatase [KO:K01078] [EC:3.1.3.2]	4.706
AFUA_4G03660	AFUB_099360	acid phosphatase [KO:K01078] [EC:3.1.3.2]	0.403
AFUA_5G01330	AFUB_049840	acid phosphatase AphA [KO:K01078] [EC:3.1.3.2]	-0.323
AFUA_1G03570	AFUB_003980	acid phosphatase PHOa [KO:K01078] [EC:3.1.3.2]	1.058
AFUA_2G01880	AFUB_018970	low molecular weight phosphotyrosine protein phosphatase [KO:K14394] [EC:3.1.3.2 3.1.3.48]	-0.451
AFUA_7G05410	AFUB_090990	thiamine pyrophosphokinase Thi80 [KO:K00949] [EC:2.7.6.2]	-1.702
AFUA_1G03420	AFUB_003830	adenylate kinase 2 [KO:K00939] [EC:2.7.4.3]	-2.409
AFUA_1G07530	AFUB_007850	adenylate kinase [KO:K00939] [EC:2.7.4.3]	-2.58

## Sheet: Iron and zinc
Iron	AFUA	AFUB	Annotation	Description	Fold Change
Afu2g07680	AFUA_2G07680	AFUB_023720	sidA Verified ORF; L-ornithine N5-oxygenase	sidA	-0.66
Afu1g17190	AFUA_1G17190	AFUB_016580	sidI Verified ORF; Putative long-chain-fatty-acid-CoA ligase; mevalonyl-CoA ligase; PTS2-dependent peroxisomal localization	sidI	0.101
Afu1g17200	AFUA_1G17200	AFUB_016590	sidC Verified ORF; Putative non-ribosomal peptide synthetase (NRPS) involved in ferricrocin siderophore biosynthesis; expression is up-regulated by iron starvation and downregulated under iron-replete conditions	sidC	0.916
Afu3g03390	AFUA_3G03390	AFUB_044860	Uncharacterized ORF; Putative siderophore biosynthesis lipase/esterase		-2.473
Afu3g03400	AFUA_3G03400	AFUB_044850	sidF Verified ORF; Hydroxyornithine transacylase; involved in extracellular siderophore biosynthesis; essential for triacetylfusarinine C biosynthesis; SrbA-regulated during hypoxia	sidF	0.779
Afu3g03410	AFUA_3G03410	AFUB_044840	sidH Verified ORF; Enoyl-CoA hydratase/isomerase family protein; mevalonyl-CoA hydratase; PTS1 receptor-mediated peroxisomal localization is essential for triacetylfusarinine C (TAFC) biosynthesis	sidH	-0.663
Afu3g03420	AFUA_3G03420	AFUB_044830	sidD Verified ORF; Fusarinine C non-ribosomal peptide synthetase (NRPS) involved in extracellular siderophore biosynthesis; expression is up-regulated by iron starvation and downregulated under iron-replete conditions	sidD	-0.28
Afu3g03430	AFUA_3G03430	AFUB_044820	sitT Uncharacterized ORF; Putative ABC multidrug transporter; biofilm growth regulated protein	sitT	-0.355
Afu3g03440	AFUA_3G03440	AFUB_044810	mirD Verified ORF; Putative siderophore transporter; expression upregulated under low iron conditions; SrbA-regulated during hypoxia	mirD	0.032
Zn
Zn2+ importers	AFUA_1G01550	AFUB_079250	ZIP transporter	zrfA (ZRT1)	2.527
	AFUA_2G03860	AFUB_020930	ZIP transporter	zrfB (ZRT2)	0.571
	AFUA_4G09560	AFUB_066680	ZIP transporter	zrfC	3.985
	AFUA_6G00470	AFUB_097050	ZIP transporter	zrfD	0.847
	AFUA_8G04010	AFUB_083560	ZIP transporter	zrfE	0.915
	AFUA_2G08740	AFUB_024650	ZIP transporter	zrfF (ZRT3, zupT)	2.937
	AFUA_2G01460	AFUB_018540	ZIP transporter	zrfG (YKE4)	-0.931
	AFUA_2G12050	AFUB_027750	ZIP transporter	zrfH (ATX2)	-0.8
	AFUA_4G03610	AFUB_099430	Putative phosphate transporter	phoD (PHO84) c	1.008
	AFUA_4G14640	AFUB_071880	Putative iron transporter	fetD (FET4) d	3.228
	AFUA_4G10990	AFUB_068050	NRAMP family	smfA (SMF1) e	0.847
Zn2+ exporters	AFUA_1G12090	AFUB_011560	CDF transporter	zrgA (ZRG17)	-0.678
	AFUA_6G14170	AFUB_000580	CDF transporter	mscA (MSC2, zitB)	-1.06
	AFUA_1G14440	AFUB_013980	CDF transporter	mtpA (yiiP)	-0.177
	AFUA_6G00440	AFUB_097080	CDF transporter	mtpB	3.197
	AFUA_7G06570	AFUB_092140	CDF transporter	zrcA (ZRC1/COT1/zitB)	4.89
	AFUA_4G04150	AFUB_098870	CDF transporter	zrcB (ZRC1/COT1)	4.368
	AFUA_2G14570	AFUB_030200	CDF transporter	zrcC (ZRC1/COT1)	1.292
	AFUA_5G09830	AFUB_057390	CDF transporter	mmtA (MMT1/2) f	-0.954
	AFUA_1G13620	AFUB_013110	Oligopeptide transporter (YSL family)	optA (YSL2)	1.191
	AFUA_1G16130	#N/A	Heavy-metal P1B-type ATPase (HMA)	pcaA (PCA1)	#N/A
	AFUA_4G12620	AFUB_069550	Heavy-metal P1B-type ATPase (HMA)	cccB (CCC2) g	0.038
	AFUA_3G12740	AFUB_036430	Heavy-metal P1B-type ATPase (HMA)	cccC (CCC2, zntA) g	2.176
	AFUA_5G07970	AFUB_055500	Subfamily C of ABC transporter	ycfA (YCF1)	0.14
	AFUA_1G15490	AFUB_015030	ZIFL family of MFS transporters	zifA (YCR023C)	-0.311
	AFUA_8G04150	AFUB_083410	ZIFL family of MFS transporters	zifB (YCR023C)	1.589
	AFUA_6G03860	AFUB_094430	ZIFL family of MFS transporters	zifC (YCR023C)	-0.373
	AFUA_1G03730	AFUB_004140	ZIFL family of MFS transporters	zifD (YCR023C)	1.562
	AFUA_4G08740	AFUB_065840	ZIFL family of MFS transporters	zifE (YCR023C)	-0.602
	AFUA_1G00170	AFUB_097600	Cysteine-rich protein (PLAC8 family)	pcrA	-0.864
	AFUA_1G14190	AFUB_013730	Cysteine-rich protein (PLAC8 family)	pcrB	-0.805
	AFUA_5G00975	AFUB_049410	Cysteine-rich protein (PLAC8 family)	pcrC	2.777
	AFUA_5G13250	AFUB_060960	Cysteine-rich protein (PLAC8 family)	pcrD	0.694
Chaperones	AFUA_2G11720	AFUB_027470	COG0523-domain proteins	mchA (YNR029C)	0.11
	AFUA_4G07990	AFUB_065100	COG0523-domain proteins	mchB (YNR029C)	-0.516
	AFUA_8G02620	AFUB_083970	COG0523-domain proteins	mchC (YNR029C)	6.031
Regulators	AFUA_1G10080	AFUB_009490	C2H2 transcription factor	zafA (ZAP1)	0.782
	AFUA_3G11970	AFUB_037210	C2H2 transcription factor	pacC (RIM101)	0.54

## Sheet: Ergosterol
AFUA	AFUB	Annotation	Fold Change
AFUA_6G14200	AFUB_000550 erg10A	erg10A	1.845
AFUA_8G04000	AFUB_083570 erg10B	erg10B	-1.732
AFUA_8G07210	AFUB_080560 erg13A	erg13A	-3.804
AFUA_3G10660	AFUB_010660 erg13B	erg13B	1.879
AFUA_2G03700	AFUB_020770 hmg1	hmg1	-1.011
AFUA_1G11230	AFUB_010660 hmg2	hmg2	1.879
AFUA_4G07780	AFUB_064880 erg12	erg12	-1.705
AFUA_5G10680	AFUB_058300 erg8	erg8	-0.916
AFUA_4G07130	AFUB_064220 mvd1	mvd1	-1.365
AFUA_6G11160	AFUB_077180 idi1	idi1	-0.799
AFUA_5G02450	AFUB_050980 erg20	erg20	-2.501
AFUA_7G01220	AFUB_087800 erg9	erg9	-1.607
AFUA_5G07780	AFUB_055310 erg1	erg1	-1.263
AFUA_5G04080	AFUB_052590 erg7A	erg7A	-2.498
AFUA_4G12040	AFUB_069030 erg7B	erg7B	2.731
AFUA_4G03630	AFUB_099400 erg6	erg6	-2.568
AFUA_4G06890	AFUB_063960 erg11A	erg11A	-2.095
AFUA_7G03740	AFUB_089270 erg11B	erg11B	-2.194
AFUA_1G03150	AFUB_003560 erg24A	erg24A	-2.75
AFUA_1G05720	AFUB_006090 erg24B	erg24B	-3.228
AFUA_8G02440	AFUB_084150 erg25A	erg25A	2.809
AFUA_4G04820	AFUB_098170 erg25B	erg25B	-0.675
AFUA_2G15030	AFUB_030680 erg26A	erg26A	-1.433
AFUA_2G17400	AFUB_033070 erg26B	erg26B	2.59
AFUA_4G11500	AFUB_068520 erg27	erg27	-1.461
AFUA_1G04720	AFUB_005060 erg2	erg2	-3.083
AFUA_6G05140	AFUB_093140 erg3A	erg3A	-0.437
AFUA_2G00320	AFUB_017380 erg3B	erg3B	-0.229
AFUA_8G01070	AFUB_085530 erg3C	erg3C	0.106
AFUA_1G03950	AFUB_004350 erg5	erg5	-1.947
AFUA_5G14350	AFUB_062080 erg4A	erg4A	-5.398
AFUA_1G07140	AFUB_007490 erg4B	erg4B	-3.112

## Sheet: Trehalose
AFUA	AFUB	Annotation	Fold Change
AFUA_2G04020	AFUB_021090	alpha,alpha-trehalose phosphate synthase subunit, putative	2.573
AFUA_2G04010	AFUB_021080	alpha,alpha-trehalose-phosphate synthase subunit, putative	0.221
AFUA_3G05650	AFUB_043350	alpha,alpha-trehalose-phosphate synthase subunit TPS2, putative	1.159
AFUA_5G14300	AFUB_062010	alpha,alpha-trehalose-phosphate synthase subunit, putative	5.991
AFUA_6G12950	AFUB_001790	alpha,alpha-trehalose-phosphate synthase subunit TPS1, putative	1.062
AFUA_7G03940	AFUB_089470	alpha,alpha-trehalose phosphate synthase subunit TPS3, putative	1.21

## Sheet: Cell wall
Synthesis of chitin		Annotation	Fold change
AFUA_2G01870	AFUB_018960	chitin synthase A	-0.323
AFUA_4G04180	AFUB_098840	chitin synthase B	-0.668
AFUA_5G00760	AFUB_049230	chitin synthase C	1.174
AFUA_1G12600	AFUB_012070	chitin synthase D	1.705
AFUA_2G13440	AFUB_029080	chitin synthase ChsE	0.487
AFUA_2G13430	AFUB_029070	chitin synthase, putative	0.339
AFUA_8G05630	AFUB_081920	chitin synthase F	-0.995
AFUA_3G14420	AFUB_034810	chitin synthase G	-1.355
Synthesis of b (1-3) glucans
AFUA_6G12400	AFUB_078400	1,3-beta-glucan synthase catalytic subunit FksP	-0.385
AFUA_6G06900	AFUB_072830	Rho GTPase Rho1	-0.908
AFUA_5G08550	AFUB_056090	Rho guanyl nucleotide exchange factor (Rom2), putative	0.042
Synthesis of a-1,3-glucan
AFUA_3G00910	AFUB_047490	alpha-1,3-glucan synthase, putative	-0.338
AFUA_2G11270	AFUB_027030	alpha-1,3-glucan synthase, putative	-1.28
AFUA_1G15440	AFUB_014990	alpha-1,3-glucan synthase, putative	2.948
Modification of b (1-3) glucans
Elongation enzyme
AFUA_2G01170	AFUB_018250	1,3-beta-glucanosyltransferase Gel1	0.87
AFUA_6G11390	AFUB_077400	1,3-beta-glucanosyltransferase Gel2	0.214
AFUA_2G12850	AFUB_028470	1,3-beta-glucanosyltransferase Gel3	1.068
AFUA_2G05340	AFUB_022370	1,3-beta-glucanosyltransferase, putative	-0.339
AFUA_8G02130	AFUB_084480	1,3-beta-glucanosyltransferase, putative	1.837
AFUA_3G13200	AFUB_036000	1,3-beta-glucanosyltransferase, putative	-0.01
AFUA_6G12410	AFUB_078410	1,3-beta-glucanosyltransferase, putative	0.863
Synthesis of Galactosaminogalactan
AFUA_3G07910	AFUB_041210	UDP-glucose 4-epimerase, putative	-7.72
AFUA_3G07860	AFUB_041250	glycosyl transferase, putative	-3.178
AFUA_3G07870	AFUB_041240	extracellular serine-rich protein, putative	-5.75
AFUA_3G07900	AFUB_041220	cell surface spherulin 4-like protein, putative	-4.238
AFUA_3G07890	AFUB_041230	endo alpha-1,4 polygalactosaminidase, putative	-5.293
endo b(1-3)glucanase
AFUA_1G04260	AFUB_004590	endo-1,3-beta-glucanase Engl1	0.021
AFUA_5G14030	AFUB_061710	endo-1,3(4)-beta-glucanase, putative	0.513
AFUA_3G03080	AFUB_045140	endo-1,3(4)-beta-glucanase, putative	NA
AFUA_6G14540	AFUB_000230	endo-1,3(4)-beta-glucanase, putative	1.468
AFUA_5G14190	AFUB_061880	beta-glucanase, putative	1.029
AFUA_8G02510	AFUB_084070	conserved hypothetical protein	4.817
AFUA_5G02280	AFUB_050810	endo-1,3(4)-beta-glucanase, putative	1.729
AFUA_2G14360	AFUB_029980	GPI anchored endo-1,3(4)-beta-glucanase, putative	1.148
AFUA_4G13360	AFUB_070280	endo-1,3(4)-beta-glucanase, putative	1.458
AFUA_1G05290	AFUB_005640	endo-1,3(4)-beta-glucanase, putative	1.198
exo b(1-3)glucanase
AFUA_1G03600	AFUB_004010	exo-beta-1,3-glucanase (Exg1), putative	1.141
AFUA_6G09250	AFUB_075220	exo-beta-1,3-glucanase, putative	-0.81
AFUA_7G05610	AFUB_091190	glucanase, putative	1.29
AFUA_2G09350	AFUB_025210	endo-beta-1,6-glucanase, putative	-0.353
AFUA_6G13270	AFUB_001500	exo-beta-1,3-glucanase, putative	0.654
AFUA_6G11980	AFUB_077960	exo-beta-1,3-glucanase, putative	3.807
AFUA_1G14450	AFUB_013990	exo-beta-1,3-glucanase Exg0	0.787
AFUA_3G07520	AFUB_041600	exo-beta-1,3-glucanase, putative	0.025
AFUA_2G00430	AFUB_017490	exo-beta-1,3-glucanase, putative	3.963
AFUA_4G03350	AFUB_099700	exo-beta-1,3-glucanase, putative	-1.218
AFUA_4G01110	AFUB_101620	exo-1,3-beta glucanase, putative	0.711
AFUA_1G05770	AFUB_006160	beta-glucosidase, putative	1.386
AFUA_7G06140	AFUB_091720	beta-D-glucoside glucohydrolase	-0.327
AFUA_7G00240	AFUB_086800	beta-glucosidase, putative	0.791
AFUA_1G17410	AFUB_016780	beta-glucosidase, putative	1.121
AFUA_8G02100	AFUB_084510	beta-glucosidase, putative	4.12
AFUA_6G14490	AFUB_000280	beta-glucosidase, putative	2.193
AFUA_5G07190	AFUB_054750	beta-glucosidase	-0.242
AFUA_6G11910	AFUB_077900	glycosyl hydrolase family 3, putative	0.353
AFUA_6G08700	AFUB_074660	beta glucosidase, putative	1.067
chitinases
AFUA_5G03760	AFUB_052270	class III chitinase ChiA1	0.834
AFUA_3G03530	AFUB_044700	nitroreductase family protein	3.27
AFUA_7G05140	AFUB_090720	class III chitinase, putative	4.881
AFUA_8G00700	AFUB_085870	class III chitinase ChiA2	0.539
AFUA_8G01410	AFUB_085200	class V chitinase ChiB1	3.173
AFUA_5G03960	AFUB_052460	class V chitinase Chi100	3.027
AFUA_5G06840	AFUB_054400	class V chitinase, putative	1.806
AFUA_3G07160	AFUB_041890	conserved hypothetical protein	1.328
AFUA_3G11280	AFUB_037900	class V chitinase, putative	-3.298
AFUA_5G01400	AFUB_049900	class V chitinase, putative	2.537
AFUA_6G09310	AFUB_092800	class V chitinase, putative	-2.049
AFUA_6G09780	AFUB_075830	class V chitinase, putative	2.476
AFUA_7G08490	AFUB_080200	chitinase, putative	6.897
AFUA_8G05020	AFUB_082480	beta-N-acetylhexosaminidase NagA, putative	1.593
a-1,3-glucanases
AFUA_1G03352	AFUB_003760	conserved hypothetical protein	3.024
AFUA_2G03980	AFUB_021050	alpha-1,3-glucanase/mutanase, putative	2.726
AFUA_2G06160	AFUB_023240	alpha-1,3-glucanase/mutanase, putative	1.716
AFUA_5G03940	AFUB_052440	mutanase	-0.669
AFUA_7G08510	AFUB_080210	alpha-1,3 glucanase/mutanase, putative	NA
AFUA_8G06030	AFUB_081470	mutanase	0.711
AFUA_8G06360	AFUB_097510	alpha-1,3-glucanase/mutanase, putative	2.941
nucleotide sugarsynthesis
UDP glucose
AFUA_6G02230	AFUB_096090	glucokinase GlkA, putative	-0.123
AFUA_2G16330	AFUB_032000	glucokinase, putative	2.008
AFUA_2G02120	AFUB_019200	phosphoglucomutase, putative	-0.387
AFUA_7G01830	AFUB_088400	UTP-glucose-1-phosphate uridylyltransferase Ugp1, putative	-0.175
UDP N-acetyl glucosame
AFUA_6G06340	afub_072250	glucosamine-fructose-6-phosphate aminotransferase	-0.094
AFUA_6G02460	afub_095880	glucosamine 6-phosphate acetyltransferase, putative	-1.516
AFUA_1G06210	afub_006590	N-acetylglucosamine-phosphate mutase	-1.737
AFUA_7G02180	afub_088730	UDP-N-acetylglucosamine pyrophosphorylase	-0.53
UDP galactoopyranose and furanose
AFUA_3G05740	AFUB_043280	aldose 1-epimerase, putative	0.705
AFUA_3G13240	AFUB_035960	aldose 1-epimerase, putative	0.459
AFUA_3G10300	AFUB_038850	galactokinase	-0.897
AFUA_2G11560	AFUB_027310	galactose-1-phosphate uridylyltransferase	-1.852
AFUA_3G12690	AFUB_036480	conserved hypothetical protein	-3.174
AFUA_5G10780	AFUB_058380	UDP-glucose 4-epimerase	-1.545
AFUA_4G14090	AFUB_071250	UDP-glucose 4-epimerase	2.137
GDP mannose
AFUA_6G06580	afub_072510	phosphomannomutase (Sec53), putative	-1.309
AFUA_3G03020	afub_045220	phosphoglucomutase, putative	-2.104
AFUA_6G07620	afub_073580	GDP-mannose pyrophosphorylase A	-1.544
AFUA_4G11510	afub_068530	mannose-1-phosphate guanylyltransferase	-1.747
UDP gluc epimerase
AFUA_3G07910	AFUB_041210	UDP-glucose 4-epimerase, putative	-7.72

## Sheet: SM
Cluster	Product, if known	Gene	AFUA	AFUB	Annotation	Fold Change
Cluster_2	Nidulanin-like	Afu1g10270	AFUA_1G10270	AFUB_009680	Uncharacterized ORF; Ortholog of A. nidulans FGSC A4 : AN9179, A. niger CBS 513.88 : An11g04700, An08g02180, An16g02360, An04g03570 and A. oryzae RIB40 : AO090102000464, AO090005001449, AO090038000402	-1.143
Cluster_2	Nidulanin-like	Afu1g10280	AFUA_1G10280	AFUB_009690	Uncharacterized ORF; Has domain(s) with predicted nucleic acid binding, zinc ion binding activity and intracellular localization	0.2
Cluster_2	Nidulanin-like	Afu1g10295	AFUA_1G10295	#N/A	Uncharacterized ORF; Has domain(s) with predicted ATP binding, DNA binding, helicase activity, nucleic acid binding activity and nucleus localization	#N/A
Cluster_2	Nidulanin-like	Afu1g10310	AFUA_1G10310	AFUB_009720	Uncharacterized ORF; Putative RNase L inhibitor of the ABC superfamily	-0.953
Cluster_2	Nidulanin-like	Afu1g10320	AFUA_1G10320	AFUB_009730	Uncharacterized ORF; Ortholog of A. nidulans FGSC A4 : AN1249, A. niger CBS 513.88 : An08g02220, A. oryzae RIB40 : AO090038000398, A. niger ATCC 1015 : 52779-mRNA and Aspergillus wentii : Aspwe1_0168755	-0.646
Cluster_2	Nidulanin-like	Afu1g10330	AFUA_1G10330	AFUB_009740	Uncharacterized ORF; Ortholog of A. niger CBS 513.88 : An08g02230, A. oryzae RIB40 : AO090038000397, A. niger ATCC 1015 : 208323-mRNA, Aspergillus wentii : Aspwe1_0036562 and Aspergillus versicolor : Aspve1_0079224	-0.597
Cluster_2	Nidulanin-like	Afu1g10340	AFUA_1G10340	AFUB_009750	Uncharacterized ORF; Putative Mpv17/PMP22 family integral membrane protein; calcium induced	1.998
Cluster_2	Nidulanin-like	Afu1g10350	AFUA_1G10350	AFUB_009760	pgkA Verified ORF; Putative phosphoglycerate kinase; reacts with rabbit immunosera exposed to conidia; hypoxia induced protein; transcript up-regulated in conidia exposed to neutrophils; induced by gliotoxin exposure	-2.095
Cluster_2	Nidulanin-like	Afu1g10360	AFUA_1G10360	AFUB_009780	Uncharacterized ORF; Ortholog(s) have cytoplasm, nucleus localization	-0.813
Cluster_2	Nidulanin-like	Afu1g10370	AFUA_1G10370	AFUB_009790	Uncharacterized ORF; Putative MFS multidrug transporter	-0.15
Cluster_2	Nidulanin-like	Afu1g10380	AFUA_1G10380	AFUB_009800	nrps1 Verified ORF; Non-ribosomal peptide synthetase (NRPS); essential for fumigaclavine C biosynthesis; mutant displays altered conidial surface morphology and hydrophilicity	-0.574
Cluster_2	Nidulanin-like	Afu1g10390	AFUA_1G10390	AFUB_009810	abcB Uncharacterized ORF; Putative ABC multidrug transporter; transcript induced by voriconazole	4.253
Cluster_3	Ferricrocin	Afu1g17190	AFUA_1G17190	AFUB_016580	sidI Verified ORF; Putative long-chain-fatty-acid-CoA ligase; mevalonyl-CoA ligase; PTS2-dependent peroxisomal localization	0.101
Cluster_3	Ferricrocin	Afu1g17200	AFUA_1G17200	AFUB_016590	sidC Verified ORF; Putative non-ribosomal peptide synthetase (NRPS) involved in ferricrocin siderophore biosynthesis; expression is up-regulated by iron starvation and downregulated under iron-replete conditions	0.916
Cluster_5	.	Afu2g01260	AFUA_2G01260	AFUB_018340	srbA Verified ORF; Sterol regulatory element binding protein (SREBP); basic helix-loop-helix leucine zipper DNA binding domain; role in the hypoxia response, iron homeostasis, ergosterol biosynthesis, resistance to azole drugs, maintenance of cell polarity	-0.711
Cluster_5	.	Afu2g01270	AFUA_2G01270	AFUB_018350	Uncharacterized ORF; Has domain(s) with predicted oxidoreductase activity and role in oxidation-reduction process	2.584
Cluster_5	.	Afu2g01280	AFUA_2G01280	AFUB_018360	Uncharacterized ORF; Has domain(s) with predicted NAD binding, cofactor binding, nucleotide binding, oxidoreductase activity, acting on the CH-OH group of donors, NAD or NADP as acceptor activity and role in oxidation-reduction process	7.41
Cluster_5	.	Afu2g01290	AFUA_2G01290	AFUB_018370	Uncharacterized ORF; Putative polyketide synthase (PKS), encoded in a predicted secondary metabolite gene cluster	3.044
Cluster_5	.	Afu2g01300	AFUA_2G01300	AFUB_018380	Uncharacterized ORF; Ortholog of A. niger CBS 513.88 : An03g05130, Aspergillus wentii : Aspwe1_0307772, Aspergillus versicolor : Aspve1_0036298, Aspergillus zonatus : Aspzo1_0162149 and Aspergillus sydowii : Aspsy1_0086510	2.647
Cluster_5	.	Afu2g01310	AFUA_2G01310	AFUB_018390	Uncharacterized ORF; Ortholog of A. nidulans FGSC A4 : AN10993, A. niger CBS 513.88 : An03g05110, A. oryzae RIB40 : AO090701000405, A. niger ATCC 1015 : 50726-mRNA and Aspergillus wentii : Aspwe1_0173185	3.176
Cluster_5	.	Afu2g01320	AFUA_2G01320	AFUB_018400	Uncharacterized ORF; Has domain(s) with predicted ATP binding, ATPase activity, coupled to transmembrane movement of ions, phosphorylative mechanism, catalytic activity, cation-transporting ATPase activity, metal ion binding, nucleotide binding activity	4.595
Cluster_5	.	Afu2g01330	AFUA_2G01330	AFUB_018410	Uncharacterized ORF; Ortholog of A. nidulans FGSC A4 : AN7665, A. niger CBS 513.88 : An03g05100, A. niger ATCC 1015 : 213563-mRNA, Aspergillus wentii : Aspwe1_0113700 and Aspergillus sydowii : Aspsy1_0090349	-0.622
Cluster_5	.	Afu2g01340	AFUA_2G01340	AFUB_018420	Uncharacterized ORF; Ortholog of A. fumigatus A1163 : AFUB_018420	-1.805
Cluster_5	.	Afu2g01350	AFUA_2G01350	AFUB_018430	Uncharacterized ORF; Ortholog(s) have NAD+ kinase activity, NADH kinase activity, role in NADP biosynthetic process, cellular iron ion homeostasis and cytoplasm, nucleus localization	-0.145
Cluster_5	.	Afu2g01360	AFUA_2G01360	AFUB_018440	Uncharacterized ORF; Ortholog(s) have methionine-R-sulfoxide reductase activity, role in cellular response to oxidative stress and cytoplasm, nucleus localization	-0.949
Cluster_5	.	Afu2g01370	AFUA_2G01370	AFUB_018450	Uncharacterized ORF; Has domain(s) with predicted amino acid transmembrane transporter activity, role in amino acid transmembrane transport and membrane localization	3.068
Cluster_5	.	Afu2g01380	AFUA_2G01380	AFUB_018460	Uncharacterized ORF; Has domain(s) with predicted N-acetyltransferase activity	0.049
Cluster_5	.	Afu2g01390	AFUA_2G01390	AFUB_018470	Uncharacterized ORF; Ortholog(s) have trans-aconitate 3-methyltransferase activity and cytosol localization	0.928
Cluster_5	.	Afu2g01400	AFUA_2G01400	AFUB_018480	Uncharacterized ORF; Has domain(s) with predicted nucleotide binding, oxidoreductase activity and role in metabolic process	-0.393
Cluster_5	.	Afu2g01410	AFUA_2G01410	AFUB_018500	Uncharacterized ORF; Ortholog of A. oryzae RIB40 : AO090701000824, Aspergillus wentii : Aspwe1_0041628, Aspergillus versicolor : Aspve1_0090015, Aspergillus zonatus : Aspzo1_0126601 and Aspergillus sydowii : Aspsy1_0163600	0.254
Cluster_6	.	Afu2g05700	AFUA_2G05700	AFUB_022730	Uncharacterized ORF; Ortholog of A. oryzae RIB40 : AO090001000687, N. fischeri NRRL 181 : NFIA_082420, Aspergillus flavus NRRL 3357 : AFL2T_09320, A. clavatus NRRL 1 : ACLA_068640 and Aspergillus acidus : Aspfo1_0474562	1.583
Cluster_6	.	Afu2g05710	AFUA_2G05710	AFUB_022740	Uncharacterized ORF; Ortholog of A. nidulans FGSC A4 : AN4092, AN7483, A. oryzae RIB40 : AO090001000688, A. niger ATCC 1015 : 207477-mRNA, Aspergillus versicolor : Aspve1_0043503 and Aspergillus zonatus : Aspzo1_0136484	0.377
Cluster_6	.	Afu2g05720	AFUA_2G05720	AFUB_022750	Uncharacterized ORF; Ortholog of A. nidulans FGSC A4 : AN7484, A. niger CBS 513.88 : An02g14170, A. oryzae RIB40 : AO090001000689, A. niger ATCC 1015 : 47182-mRNA and Aspergillus wentii : Aspwe1_0046318	1.612
Cluster_6	.	Afu2g05730	AFUA_2G05730	AFUB_022760	mirC Verified ORF; Putative siderophore transporter	1.324
Cluster_6	.	Afu2g05740	AFUA_2G05740	AFUB_022770	Uncharacterized ORF; Putative Rho-type GTPase	-1.188
Cluster_6	.	Afu2g05750	AFUA_2G05750	AFUB_022780	Uncharacterized ORF; Has domain(s) with predicted hydrolase activity, acting on carbon-nitrogen (but not peptide) bonds, in linear amidines, metal ion binding activity	1.036
Cluster_6	.	Afu2g05760	AFUA_2G05760	AFUB_022790	Uncharacterized ORF; Putative beta-ketoacyl synthase	-1.713
Cluster_6	.	Afu2g05770	AFUA_2G05770	AFUB_022800	Uncharacterized ORF; Ortholog of A. nidulans FGSC A4 : AN11747, A. niger CBS 513.88 : An02g14230, A. niger ATCC 1015 : 37595-mRNA, Aspergillus zonatus : Aspzo1_0136492 and Aspergillus carbonarius ITEM 5010 : Acar5010_212104	0.454
Cluster_6	.	Afu2g05780	AFUA_2G05780	AFUB_022810	Uncharacterized ORF; Has domain(s) with predicted mRNA guanylyltransferase activity and role in 7-methylguanosine mRNA capping	-0.352
Cluster_6	.	Afu2g05790	AFUA_2G05790	AFUB_022820	Uncharacterized ORF; Oligosaccharyl transferase alpha subunit; transcript induced by exposure to human airway epithelial cells	-1.668
Cluster_6	.	Afu2g05800	AFUA_2G05800	AFUB_022830	Uncharacterized ORF; Has domain(s) with predicted hydrolase activity, acting on glycosyl bonds activity	-1.247
Cluster_6	.	Afu2g05810	AFUA_2G05810	AFUB_022840	Uncharacterized ORF; Putative dienelactone hydrolase	1.157
Cluster_6	.	Afu2g05820	AFUA_2G05820	AFUB_022850	Uncharacterized ORF; Ortholog(s) have riboflavin kinase activity, role in FMN biosynthetic process and mitochondrial inner membrane localization	-0.213
Cluster_6	.	Afu2g05830	AFUA_2G05830	AFUB_022860	Uncharacterized ORF; Ortholog(s) have RNA polymerase II regulatory region sequence-specific DNA binding activity, role in carbon utilization and cytoplasm, nucleus localization	-1.169
Cluster_6	.	Afu2g05840	AFUA_2G05840	AFUB_022870	Uncharacterized ORF; Putative MFS multidrug transporter; transcript up-regulated in conidia exposed to neutrophils	-0.353
Cluster_6	.	Afu2g05850	AFUA_2G05850	AFUB_022880	Uncharacterized ORF; Has domain(s) with predicted nuclear chromosome localization	-0.891
Cluster_7	DHN melanin spore pigment	Afu2g17530	AFUA_2G17530	AFUB_033220	abr2 Verified ORF; Laccase involved in conidial pigment biosynthesis	4.263
Cluster_7	DHN melanin spore pigment	Afu2g17540	AFUA_2G17540	AFUB_033230	abr1 Verified ORF; Multicopper oxidase involved in conidial pigment biosynthesis; transcript downregulated in response to voriconazole	2.869
Cluster_7	DHN melanin spore pigment	Afu2g17550	AFUA_2G17550	AFUB_033240	ayg1 Verified ORF; Conidial pigment biosynthesis protein with a role in polyketide shortening; required for synthesis of the 1,3,6,8-tetrahydroxynaphthalene; conidia-enriched protein	4.143
Cluster_7	DHN melanin spore pigment	Afu2g17560	AFUA_2G17560	AFUB_033250	arp2 Verified ORF; 1,3,6,8-tetrahydroxynaphthalene reductase involved in conidial pigment biosynthesis; conidia-enriched protein	2.78
Cluster_7	DHN melanin spore pigment	Afu2g17580	AFUA_2G17580	AFUB_033270	arp1 Verified ORF; Scytalone dehydratase involved in conidial pigment biosynthesis; mutants display increased C3 complement binding	-3.177
Cluster_7	DHN melanin spore pigment	Afu2g17600	AFUA_2G17600	AFUB_033290	pksP Verified ORF; Polyketide synthase involved in biosynthesis of the conidial pigment; controlled in part by the cAMP/protein kinase A (PKA) signal transduction pathway; mutants fail to inhibit phagolysosome acidification	-2.048
Cluster_8	Fumigaclavine	Afu2g17960	AFUA_2G17960	AFUB_033650	fgaOx3 Verified ORF; "Old yellow enzyme" required for festuclavine biosynthesis; acts on chanoclavine-I aldehyde 1 to yield festuclavine 2; present in the fumigaclavine C biosynthetic gene cluster	-0.002
Cluster_8	Fumigaclavine	Afu2g17970	AFUA_2G17970	AFUB_033660	fgaFS Verified ORF; Putative festuclavine synthase with a role in festuclavine biosynthesis, present in the fumigaclavine C (fga) biosynthetic gene cluster	NA
Cluster_8	Fumigaclavine	Afu2g17980	AFUA_2G17980	AFUB_033670	easK Verified ORF; P450 monooxygenase; member of the ergot alkaloid/fumigaclavine C (fga) biosynthesis gene cluster	NA
Cluster_8	Fumigaclavine	Afu2g17990	AFUA_2G17990	AFUB_033680	fgaPT1 Verified ORF; Putative reverse prenyltransferase with a role in fumigaclavine C biosynthesis; catalyses the prenylation of fumigaclavine A at position C2; member of the fumigaclavine C (fga) gene cluster	-0.578
Cluster_8	Fumigaclavine	Afu2g18000	AFUA_2G18000	AFUB_033690	fgaDH Verified ORF; Putative short-chain dehydrogenase, oxidoreductase with a predicted role in festuclavine biosynthesis, present in the fumigaclavine C (fga) biosynthetic gene cluster	NA
Cluster_8	Fumigaclavine	Afu2g18010	AFUA_2G18010	AFUB_033700	easM Verified ORF; P450 monooxygenase; member of the ergot alkaloid/fumigaclavine C (fga) biosynthesis gene cluster	-0.982
Cluster_8	Fumigaclavine	Afu2g18020	AFUA_2G18020	AFUB_033710	fgaAT Verified ORF; Protein with a predicted role in festuclavine biosynthesis, present in the fumigaclavine C (fga) biosynthetic gene cluster	-0.002
Cluster_8	Fumigaclavine	Afu2g18030	AFUA_2G18030	AFUB_033720	fgaCat Verified ORF; Putative catalase with a predicted role in festuclavine biosynthesis, present in the fumigaclavine C (fga) biosynthetic gene cluster; transcript downregulated in response to voriconazole; required for chanoclavine-I production	-0.418
Cluster_8	Fumigaclavine	Afu2g18040	AFUA_2G18040	AFUB_033730	dmaW Verified ORF; Putative 4-dimethylallyltryptophan synthase, involved in the production of ergot alkaloids; expression increased in vivo; present in the fumigaclavine C (fga) biosynthetic gene cluster	0.905
Cluster_8	Fumigaclavine	Afu2g18050	AFUA_2G18050	AFUB_033740	fgaOx1 Verified ORF; FAD-dependent oxidoreductase with a predicted role in festuclavine biosynthesis, present in the fumigaclavine C (fga) biosynthetic gene cluster; required for chanoclavine-I production	2.568
Cluster_8	Fumigaclavine	Afu2g18060	AFUA_2G18060	AFUB_033750	fgaMT Uncharacterized ORF; Putative N-methyltransferase that catalyzes the N-methylation of 4-dimethylallyltryptophan in the presence of S-adenosylmethionine; second pathway-specific enzyme in ergot alkaloid biosynthesis; fumigaclavine C (fga) gene cluster	-0.002
Cluster_9	.	Afu3g01400	AFUA_3G01400	AFUB_047000	Uncharacterized ORF; Ortholog(s) have role in drug transmembrane transport	-4.319
Cluster_9	.	Afu3g01410	AFUA_3G01410	AFUB_046990	Uncharacterized ORF; Putative polyketide synthase (PKS), encoded in a predicted secondary metabolite gene cluster	3.584
Cluster_9	.	Afu3g01420	AFUA_3G01420	AFUB_046980	Uncharacterized ORF; Ortholog of A. nidulans FGSC A4 : AN11117, A. niger CBS 513.88 : An12g07770, A. oryzae RIB40 : AO090120000171, A. niger ATCC 1015 : 201939-mRNA and Aspergillus wentii : Aspwe1_0148352, Aspwe1_0165444	2.419
Cluster_9	.	Afu3g01430	AFUA_3G01430	AFUB_046970	Uncharacterized ORF; Has domain(s) with predicted integral to membrane localization	2.777
Cluster_9	.	Afu3g01440	AFUA_3G01440	AFUB_046960	Uncharacterized ORF; Ortholog of A. nidulans FGSC A4 : AN3479, AN8495, AN3143, A. fumigatus Af293 : Afu3g13940, Afu4g03340, Afu5g07620 and A. niger CBS 513.88 : An13g02880, An09g04780	1.557
Cluster_9	.	Afu3g01450	AFUA_3G01450	AFUB_046950	Uncharacterized ORF; Putative 3-methyl-2-oxobutanoate dehydrogenase; transcript induced by voriconazole	2.845
Cluster_9	.	Afu3g01460	AFUA_3G01460	AFUB_046940	Uncharacterized ORF; Has domain(s) with predicted oxidoreductase activity and role in metabolic process	3.507
Cluster_9	.	Afu3g01470	AFUA_3G01470	AFUB_046930	Uncharacterized ORF; Ortholog of A. fumigatus Af293 : Afu1g17050, A. niger CBS 513.88 : An03g01670, An10g00970, An13g03140, A. oryzae RIB40 : AO090011000021, AO090026000122 and A. niger ATCC 1015 : 194603-mRNA, 45030-mRNA	5.255
Cluster_9	.	Afu3g01480	AFUA_3G01480	AFUB_046920	Uncharacterized ORF; Ortholog of A. nidulans FGSC A4 : AN8558, A. niger CBS 513.88 : An08g01070, An13g03160, A. oryzae RIB40 : AO090023000356, AO090012000921 and A. niger ATCC 1015 : 191772-mRNA	1.887
Cluster_10	.	Afu3g02450	AFUA_3G02450	AFUB_045860	Uncharacterized ORF; Ortholog of A. oryzae RIB40 : AO090124000005, N. fischeri NRRL 181 : NFIA_003660, Aspergillus flavus NRRL 3357 : AFL2T_08039, Aspergillus wentii : Aspwe1_0048316 and A. fumigatus A1163 : AFUB_045860	2.355
Cluster_10	.	Afu3g02460	AFUA_3G02460	AFUB_045840	Uncharacterized ORF; Has domain(s) with predicted ATP binding, protein kinase activity, protein tyrosine kinase activity, transferase activity, transferring phosphorus-containing groups activity and role in protein phosphorylation	2.743
Cluster_10	.	Afu3g02470	AFUA_3G02470	AFUB_045830	Uncharacterized ORF; Has domain(s) with predicted carbon-nitrogen ligase activity, with glutamine as amido-N-donor activity	-1.327
Cluster_10	.	Afu3g02480	AFUA_3G02480	AFUB_045820	Uncharacterized ORF; Has domain(s) with predicted sequence-specific DNA binding RNA polymerase II transcription factor activity, zinc ion binding activity, role in regulation of transcription, DNA-dependent and nucleus localization	0.323
Cluster_10	.	Afu3g02500	AFUA_3G02500	AFUB_045810	Uncharacterized ORF; Putative protein kinase	-0.596
Cluster_10	.	Afu3g02520	AFUA_3G02520	AFUB_045800	Uncharacterized ORF; Has domain(s) with predicted role in transmembrane transport and integral to membrane localization	5.242
Cluster_10	.	Afu3g02530	AFUA_3G02530	AFUB_045640	Uncharacterized ORF; Protein similar to polyketide synthases (PKS-like), encoded in a predicted secondary metabolite gene cluster	1.364
Cluster_10	.	Afu3g02540	AFUA_3G02540	AFUB_045630	Uncharacterized ORF; Ortholog of A. nidulans FGSC A4 : AN9006, A. fumigatus Af293 : Afu6g11710, Afu7g08440, Afu5g00145, A. niger CBS 513.88 : An09g05330 and A. oryzae RIB40 : AO090038000212	-0.002
Cluster_10	.	Afu3g02550	AFUA_3G02550	AFUB_044180	Uncharacterized ORF	0.425
Cluster_10	.	Afu3g02560	AFUA_3G02560	#N/A	Uncharacterized ORF	#N/A
Cluster_10	.	Afu3g02570	AFUA_3G02570	AFUB_079710	Uncharacterized ORF; Putative polyketide synthase (PKS), encoded in a predicted secondary metabolite gene cluster	1.898
Cluster_10	.	Afu3g02580	AFUA_3G02580	#N/A	Uncharacterized ORF; Has domain(s) with predicted nucleotide binding, oxidoreductase activity and role in metabolic process	#N/A
Cluster_10	.	Afu3g02590	AFUA_3G02590	#N/A	Uncharacterized ORF; Has domain(s) with predicted sequence-specific DNA binding RNA polymerase II transcription factor activity, zinc ion binding activity, role in regulation of transcription, DNA-dependent and nucleus localization	#N/A
Cluster_10	.	Afu3g02600	AFUA_3G02600	#N/A	Uncharacterized ORF	#N/A
Cluster_10	.	Afu3g02610	AFUA_3G02610	#N/A	Uncharacterized ORF; Has domain(s) with predicted role in transmembrane transport and integral to membrane localization	#N/A
Cluster_10	.	Afu3g02620	AFUA_3G02620	AFUB_079750	Uncharacterized ORF; Has domain(s) with predicted oxidoreductase activity and role in metabolic process	-1.731
Cluster_10	.	Afu3g02630	AFUA_3G02630	#N/A	Uncharacterized ORF	#N/A
Cluster_10	.	Afu3g02640	AFUA_3G02640	#N/A	Uncharacterized ORF; Has domain(s) with predicted nucleotide binding activity	#N/A
Cluster_10	.	Afu3g02650	AFUA_3G02650	#N/A	Uncharacterized ORF; Has domain(s) with predicted DNA binding, chromatin binding activity	#N/A
Cluster_10	.	Afu3g02670	AFUA_3G02670	AFUB_045610	Uncharacterized ORF; Protein similar to nonribosomal peptide synthases (NRPS-like), encoded in a predicted secondary metabolite gene cluster	2.187
Cluster_10	.	Afu3g02680	AFUA_3G02680	AFUB_045600	Uncharacterized ORF; Has domain(s) with predicted sequence-specific DNA binding RNA polymerase II transcription factor activity, zinc ion binding activity, role in regulation of transcription, DNA-dependent and nucleus localization	0.34
Cluster_10	.	Afu3g02700	AFUA_3G02700	AFUB_045580	Uncharacterized ORF; Ortholog(s) have role in asexual sporulation resulting in formation of a cellular spore and diterpenoid biosynthetic process, <a href="#GOsection">more</a>	2.254
Cluster_10	.	Afu3g02710	AFUA_3G02710	AFUB_045570	Uncharacterized ORF; Has domain(s) with predicted nucleotide binding, oxidoreductase activity, transferase activity, transferring acyl groups other than amino-acyl groups, zinc ion binding activity and role in oxidation-reduction process	3.348
Cluster_10	.	Afu3g02720	AFUA_3G02720	AFUB_045560	Uncharacterized ORF; Ortholog(s) have role in asperfuranone biosynthetic process	NA
Cluster_10	.	Afu3g02740	AFUA_3G02740	AFUB_045550	Uncharacterized ORF; Has domain(s) with predicted ATP binding, protein kinase activity, transferase activity, transferring phosphorus-containing groups activity and role in protein phosphorylation	0.965
Cluster_10	.	Afu3g02750	AFUA_3G02750	AFUB_045540	Uncharacterized ORF; Has domain(s) with predicted DNA binding, sequence-specific DNA binding RNA polymerase II transcription factor activity, zinc ion binding activity and role in regulation of transcription, DNA-dependent, transcription, DNA-dependent	1.431
Cluster_10	.	Afu3g02760	AFUA_3G02760	AFUB_045530	Uncharacterized ORF; Putative MDR1 family ABC transporter; biofilm growth regulated protein	0.549
Cluster_11	Fusarine C	Afu3g03390	AFUA_3G03390	AFUB_044860	Uncharacterized ORF; Putative siderophore biosynthesis lipase/esterase	-2.473
Cluster_11	Fusarine C	Afu3g03400	AFUA_3G03400	AFUB_044850	sidF Verified ORF; Hydroxyornithine transacylase; involved in extracellular siderophore biosynthesis; essential for triacetylfusarinine C biosynthesis; SrbA-regulated during hypoxia	0.779
Cluster_11	Fusarine C	Afu3g03410	AFUA_3G03410	AFUB_044840	sidH Verified ORF; Enoyl-CoA hydratase/isomerase family protein; mevalonyl-CoA hydratase; PTS1 receptor-mediated peroxisomal localization is essential for triacetylfusarinine C (TAFC) biosynthesis	-0.663
Cluster_11	Fusarine C	Afu3g03420	AFUA_3G03420	AFUB_044830	sidD Verified ORF; Fusarinine C non-ribosomal peptide synthetase (NRPS) involved in extracellular siderophore biosynthesis; expression is up-regulated by iron starvation and downregulated under iron-replete conditions	-0.28
Cluster_11	Fusarine C	Afu3g03430	AFUA_3G03430	AFUB_044820	sitT Uncharacterized ORF; Putative ABC multidrug transporter; biofilm growth regulated protein	-0.355
Cluster_11	Fusarine C	Afu3g03440	AFUA_3G03440	AFUB_044810	mirD Verified ORF; Putative siderophore transporter; expression upregulated under low iron conditions; SrbA-regulated during hypoxia	0.032
Cluster_12	.	Afu3g03520	AFUA_3G03520	AFUB_044710	Uncharacterized ORF; Putative integral membrane protein	-0.431
Cluster_12	.	Afu3g03530	AFUA_3G03530	AFUB_044700	Uncharacterized ORF; Has domain(s) with predicted oxidoreductase activity	3.27
Cluster_12	.	Afu3g03540	AFUA_3G03540	AFUB_044690	Uncharacterized ORF; Has domain(s) with predicted nucleotide binding, oxidoreductase activity, phosphopantetheine binding, transferase activity, transferring acyl groups other than amino-acyl groups, zinc ion binding activity	2.02
Cluster_12	.	Afu3g03550	AFUA_3G03550	AFUB_044680	Uncharacterized ORF; Ortholog of A. fumigatus A1163 : AFUB_044680	3.197
Cluster_12	.	Afu3g03560	AFUA_3G03560	AFUB_044660	Uncharacterized ORF; Putative coenzyme A disulfide reductase; transcript induced by exposure to human airway epithelial cells	0.935
Cluster_12	.	Afu3g03570	AFUA_3G03570	AFUB_044650	Uncharacterized ORF; Has domain(s) with predicted oleate hydratase activity and role in fatty acid metabolic process	2.988
Cluster_12	.	Afu3g03580	AFUA_3G03580	AFUB_044640	Uncharacterized ORF; Has domain(s) with predicted transferase activity, transferring acyl groups other than amino-acyl groups activity	7.869
Cluster_12	.	Afu3g03590	AFUA_3G03590	AFUB_044630	Uncharacterized ORF; Ortholog of N. fischeri NRRL 181 : NFIA_005780 and A. fumigatus A1163 : AFUB_044630	2.743
Cluster_12	.	Afu3g03600	AFUA_3G03600	AFUB_044620	Uncharacterized ORF; Has domain(s) with predicted hydrolase activity and role in metabolic process	1.562
Cluster_12	.	Afu3g03610	AFUA_3G03610	AFUB_044610	Uncharacterized ORF; Has domain(s) with predicted cellulase activity, hydrolase activity, hydrolyzing O-glycosyl compounds activity and role in polysaccharide catabolic process	0.889
Cluster_12	.	Afu3g03620	AFUA_3G03620	AFUB_044600	Uncharacterized ORF; Ortholog of A. nidulans FGSC A4 : AN8444/celA, A. fumigatus Af293 : Afu8g00680, A. niger CBS 513.88 : An03g05740, A. oryzae RIB40 : AO090138000033, AO090701000186 and A. niger ATCC 1015 : 50744-mRNA	1.567
Cluster_12	.	Afu3g03630	AFUA_3G03630	AFUB_044590	Uncharacterized ORF; Ortholog of A. oryzae RIB40 : AO090010000627, Aspergillus wentii : Aspwe1_0172575, Aspwe1_0734227, Aspergillus versicolor : Aspve1_0046771 and Aspergillus sydowii : Aspsy1_0093608	0.297
Cluster_13	HAS	Afu3g12890	AFUA_3G12890	AFUB_036300	hasA Verified ORF; C6 transcription factor; hexadehydroastechrome biosynthesis; orthologous member of the "has" secondary metabolite biosynthetic gene cluster of strain A1163; induced in conidia exposed to neutrophils; overexpression produces pink strains	-1.738
Cluster_13	HAS	Afu3g12900	AFUA_3G12900	AFUB_036290	hasB Verified ORF; Putative transporter; absolutely required for hexadehydroastechrome biosynthesis; orthologous member of the "has" secondary metabolite biosynthetic gene cluster of strain A1163	-3.264
Cluster_13	HAS	Afu3g12910	AFUA_3G12910	AFUB_036280	hasC Verified ORF; Putative O-methyltransferase; absolutely required for hexadehydroastechrome biosynthesis; orthologous member of the "has" secondary metabolite biosynthetic gene cluster of strain A1163; hypoxia induced protein	2.682
Cluster_13	HAS	Afu3g12920	AFUA_3G12920	AFUB_036270	nrps5 Verified ORF; Nonribosomal peptide synthase (NRPS); hexadehydroastechrome biosynthesis; orthologous member of the "has" secondary metabolite biosynthetic gene cluster of strain A1163; crosstalk with fumitremorgin pathway when the has pathway is disrupted	2.145
Cluster_13	HAS	Afu3g12930	AFUA_3G12930	AFUB_036260	hasE Verified ORF; 7-dimethylallyl tryptophan synthase; hexadehydroastechrome biosynthesis; catalyses the prenylation of L-tryptophan of the indole ring; orthologous member of the "has" secondary metabolite biosynthetic gene cluster of strain A1163	1.374
Cluster_13	HAS	Afu3g12940	AFUA_3G12940	AFUB_036250	hasF Uncharacterized ORF; C6 transcription factor; hexadehydroastechrome biosynthesis; orthologous member of the "has" secondary metabolite biosynthetic gene cluster of strain A1163	0.712
Cluster_13	HAS	Afu3g12950	AFUA_3G12950	AFUB_036240	hasG Verified ORF; FAD-binding domain protein; required for hexadehydroastechrome biosynthesis; orthologous member of the "has" secondary metabolite biosynthetic gene cluster of strain A1163; mutant produces astechrome instead of hexadehydroastechrome (HAS	1.392
Cluster_13	HAS	Afu3g12960	AFUA_3G12960	AFUB_036230	hasH Verified ORF; Putative cytochrome P450; absolutely required for hexadehydroastechrome biosynthesis; orthologous member of the "has" secondary metabolite biosynthetic gene cluster of strain A1163	0.13
Cluster_14	.	Afu3g13600	AFUA_3G13600	AFUB_035590	Uncharacterized ORF; Has domain(s) with predicted DNA binding, sequence-specific DNA binding RNA polymerase II transcription factor activity, zinc ion binding activity and role in regulation of transcription, DNA-dependent, transcription, DNA-dependent	1.887
Cluster_14	.	Afu3g13610	AFUA_3G13610	AFUB_035580	Uncharacterized ORF; Ortholog(s) have intracellular localization	1.51
Cluster_14	.	Afu3g13620	AFUA_3G13620	AFUB_035570	Uncharacterized ORF; Ortholog of A. niger CBS 513.88 : An11g03810, A. oryzae RIB40 : AO090023000589, A. niger ATCC 1015 : 38979-mRNA and Aspergillus wentii : Aspwe1_0038630, Aspwe1_0045728	-0.508
Cluster_14	.	Afu3g13630	AFUA_3G13630	AFUB_035560	Uncharacterized ORF; Ortholog of A. fumigatus Af293 : Afu2g17160, Afu7g00570, A. niger CBS 513.88 : An15g01210, An09g06230, An09g04210, An01g07840 and A. niger ATCC 1015 : 40396-mRNA, 42948-mRNA, 43130-mRNA	1.956
Cluster_14	.	Afu3g13640	AFUA_3G13640	AFUB_035550	Uncharacterized ORF; Ortholog of A. oryzae RIB40 : AO090026000221, Aspergillus brasiliensis : Aspbr1_0189154, N. fischeri NRRL 181 : NFIA_063720 and Aspergillus flavus NRRL 3357 : AFL2T_07031	3.47
Cluster_14	.	Afu3g13650	AFUA_3G13650	AFUB_035540	Uncharacterized ORF; Has domain(s) with predicted carbohydrate binding, catalytic activity and role in carbohydrate catabolic process	2.639
Cluster_14	.	Afu3g13660	AFUA_3G13660	AFUB_035530	Uncharacterized ORF; Has domain(s) with predicted copper ion transmembrane transporter activity, role in copper ion transmembrane transport and integral to membrane localization	3.091
Cluster_14	.	Afu3g13670	AFUA_3G13670	AFUB_035520	Uncharacterized ORF; Putative siderochrome-iron transporter; transcript upregulated in response to amphotericin B	4.246
Cluster_14	.	Afu3g13680	AFUA_3G13680	AFUB_035510	Uncharacterized ORF; Has domain(s) with predicted alcohol O-acetyltransferase activity and role in alcohol metabolic process	3.888
Cluster_14	.	Afu3g13690	AFUA_3G13690	AFUB_035500	Uncharacterized ORF; Ortholog of N. fischeri NRRL 181 : NFIA_063670 and A. fumigatus A1163 : AFUB_035500	2.885
Cluster_14	.	Afu3g13700	AFUA_3G13700	AFUB_035490	Uncharacterized ORF; Has domain(s) with predicted catalytic activity, phosphopantetheine binding, transferase activity, transferring acyl groups other than amino-acyl groups activity and role in metabolic process	3.826
Cluster_14	.	Afu3g13710	AFUA_3G13710	AFUB_035480	Uncharacterized ORF; Has domain(s) with predicted GTP cyclohydrolase I activity, role in tetrahydrofolate biosynthetic process and cytoplasm localization	-0.645
Cluster_14	.	Afu3g13720	AFUA_3G13720	AFUB_035470	Uncharacterized ORF; Has domain(s) with predicted oxidoreductase activity, acting on paired donors, with incorporation or reduction of molecular oxygen, 2-oxoglutarate as one donor, and incorporation of one atom each of oxygen into both donors activity	-0.459
Cluster_14	.	Afu3g13730	AFUA_3G13730	AFUB_035460	nrps6 Uncharacterized ORF; Putative nonribosomal peptide synthase (NRPS), encoded in a predicted secondary metabolite gene cluster	3.42
Cluster_15	.	Afu3g14690	AFUA_3G14690	AFUB_034530	Uncharacterized ORF; Ortholog(s) have role in biotin biosynthetic process and peroxisome localization	3.779
Cluster_15	.	Afu3g14700	AFUA_3G14700	AFUB_034520	Uncharacterized ORF; Putative polyketide synthase (PKS), encoded in a predicted secondary metabolite gene cluster	1.459
Cluster_15	.	Afu3g14710	AFUA_3G14710	AFUB_034510	Uncharacterized ORF; Putative toxin biosynthesis protein	1.714
Cluster_15	.	Afu3g14720	AFUA_3G14720	AFUB_034500	Uncharacterized ORF; Has domain(s) with predicted role in transmembrane transport and integral to membrane localization	-1.631
Cluster_15	.	Afu3g14730	AFUA_3G14730	AFUB_034490	Uncharacterized ORF; Has domain(s) with predicted transferase activity, transferring acyl groups other than amino-acyl groups activity	-1.602
Cluster_15	.	Afu3g14740	AFUA_3G14740	AFUB_034480	Uncharacterized ORF; Ortholog of A. fumigatus A1163 : AFUB_034480	0.311
Cluster_15	.	Afu3g14750	AFUA_3G14750	AFUB_034470	Uncharacterized ORF; Has domain(s) with predicted DNA binding, zinc ion binding activity, role in transcription, DNA-dependent and nucleus localization	2.479
Cluster_15	.	Afu3g14760	AFUA_3G14760	AFUB_034460	Uncharacterized ORF; Ortholog(s) have role in steroid metabolic process	2.398
Cluster_15	.	Afu3g14770	AFUA_3G14770	AFUB_034450	Uncharacterized ORF; Has domain(s) with predicted catalytic activity, coenzyme binding, nucleotide binding activity and role in cellular metabolic process	0.182
Cluster_16	.	Afu3g15250	AFUA_3G15250	AFUB_033970	Uncharacterized ORF; Ortholog(s) have extracellular region localization	0.494
Cluster_16	.	Afu3g15260	AFUA_3G15260	AFUB_033960	Uncharacterized ORF; Ortholog of A. fumigatus A1163 : AFUB_033960	-0.002
Cluster_16	.	Afu3g15270	AFUA_3G15270	AFUB_033950	nrps7 Uncharacterized ORF; Putative nonribosomal peptide synthase (NRPS), encoded in a predicted secondary metabolite gene cluster	2.064
Cluster_16	.	Afu3g15280	AFUA_3G15280	AFUB_033940	Uncharacterized ORF; Ortholog of A. nidulans FGSC A4 : AN3975, AN9193/llmJ, AN2891 and A. fumigatus Af293 : Afu1g10150, Afu2g04380, Afu3g15150, Afu6g03300	3.123
Cluster_16	.	Afu3g15290	AFUA_3G15290	AFUB_033930	Uncharacterized ORF; Has domain(s) with predicted sequence-specific DNA binding RNA polymerase II transcription factor activity, zinc ion binding activity, role in regulation of transcription, DNA-dependent and nucleus localization	2.681
Cluster_16	.	Afu3g15300	AFUA_3G15300	AFUB_033920	Uncharacterized ORF; Has domain(s) with predicted role in transmembrane transport and integral to membrane localization	2.967
Cluster_17	Endocrocin	Afu4g00210	AFUA_4G00210	AFUB_100730	encA Verified ORF; Polyketide synthase involved in endocrocin biosynthesis; member of the enc secondary metabolite gene cluster; mutant spores show decreased virulence in zebrafish at 25 degrees, a favorable temperature for endocrocin production	3.211
Cluster_17	Endocrocin	Afu4g00220	AFUA_4G00220	AFUB_100740	encB Verified ORF; Metallo-beta-lactamase domain protein; predicted hydrolase; member of the enc secondary metabolite gene cluster	0.866
Cluster_17	Endocrocin	Afu4g00225	AFUA_4G00225	AFUB_100750	encC Verified ORF; Anthrone oxidase involved in endocrocin biosynthesis; member of the enc secondary metabolite gene cluster	3.908
Cluster_17	Endocrocin	Afu4g00230	AFUA_4G00230	AFUB_100760	encD Verified ORF; 2-oxoglutarate-Fe(II) type oxidoreductase involved in endocrocin biosynthesis; member of the enc secondary metabolite gene cluster; transcript downregulated in response to voriconazole	-0.264
Cluster_18	Trypacidin	Afu4g14460	AFUA_4G14460	AFUB_071710	Uncharacterized ORF; Has domain(s) with predicted methyltransferase activity and role in metabolic process	-0.046
Cluster_18	Trypacidin	Afu4g14470	AFUA_4G14470	AFUB_071730	Uncharacterized ORF; Ortholog of A. nidulans FGSC A4 : AN1088, A. fumigatus Af293 : Afu8g00430, A. niger CBS 513.88 : An07g00070, An07g00010, An02g08300, An11g06450 and A. oryzae RIB40 : AO090001000323	3.865
Cluster_18	Trypacidin	Afu4g14480	AFUA_4G14480	AFUB_071720	Uncharacterized ORF; Ortholog of A. nidulans FGSC A4 : AN11017, AN12099, A. oryzae RIB40 : AO090026000010, N. fischeri NRRL 181 : NFIA_101640, NFIA_101900 and Aspergillus wentii : Aspwe1_0034275	-0.272
Cluster_18	Trypacidin	Afu4g14490	AFUA_4G14490	AFUB_071740	Uncharacterized ORF; Putative dihydrogeodin oxidase	2.77
Cluster_18	Trypacidin	Afu4g14500	AFUA_4G14500	AFUB_071750	Uncharacterized ORF; Ortholog(s) have role in monodictyphenone biosynthetic process, xanthone-containing compound biosynthetic process	2.387
Cluster_18	Trypacidin	Afu4g14510	AFUA_4G14510	AFUB_071760	Uncharacterized ORF; Has domain(s) with predicted methyltransferase activity	-6.523
Cluster_18	Trypacidin	Afu4g14520	AFUA_4G14520	AFUB_071770	Uncharacterized ORF; Ortholog(s) have role in monodictyphenone biosynthetic process, xanthone-containing compound biosynthetic process	-1.185
Cluster_18	Trypacidin	Afu4g14530	AFUA_4G14530	#N/A	gstC Verified ORF; Putative theta class glutathione S-transferase	#N/A
Cluster_18	Trypacidin	Afu4g14540	AFUA_4G14540	AFUB_071780	Uncharacterized ORF; Ortholog(s) have sequence-specific DNA binding, sequence-specific DNA binding transcription factor activity	0.213
Cluster_18	Trypacidin	Afu4g14550	AFUA_4G14550	AFUB_071790	Uncharacterized ORF; Ortholog(s) have transcription coactivator activity	-1.312
Cluster_18	Trypacidin	Afu4g14560	AFUA_4G14560	AFUB_071800	Uncharacterized ORF; Putative polyketide synthase (PKS), encoded in a predicted secondary metabolite gene cluster	-1.165
Cluster_18	Trypacidin	Afu4g14570	AFUA_4G14570	AFUB_071810	Uncharacterized ORF; Has domain(s) with predicted hydrolase activity	3.683
Cluster_18	Trypacidin	Afu4g14580	AFUA_4G14580	AFUB_071820	Uncharacterized ORF; Has domain(s) with predicted O-methyltransferase activity	7.093
Cluster_19	helvolic acid	Afu4g14770	AFUA_4G14770	AFUB_072030	osc3 Verified ORF; Putative oxidosqualene:protostadienol cyclase (OSPC) which is involved in the biosynthesis of the antibiotic helvolic acid; SrbA-regulated during hypoxia	2.988
Cluster_19	helvolic acid	Afu4g14780	AFUA_4G14780	AFUB_072040	cyp5081A1 Verified ORF; Putative cytochrome P450 monooxygenase with a predicted role in helvonic acid biosynthesis	0.338
Cluster_19	helvolic acid	Afu4g14790	AFUA_4G14790	AFUB_072050	cyp5081B1 Verified ORF; Putative cytochrome P450 monooxygenase with a predicted role in helvonic acid biosynthesis	1.531
Cluster_19	helvolic acid	Afu4g14800	AFUA_4G14800	AFUB_072060	sdr1 Verified ORF; Putative short chain dehydrogenase with a predicted role in helvonic acid biosynthesis	1.949
Cluster_19	helvolic acid	Afu4g14810	AFUA_4G14810	AFUB_072070	cyp5081D1 Verified ORF; Putative cytochrome P450 monooxygenase with a predicted role in helvonic acid biosynthesis	5.549
Cluster_19	helvolic acid	Afu4g14820	AFUA_4G14820	AFUB_072080	Verified ORF; Putative transferase family protein with a predicted role in helvonic acid biosynthesis	1.992
Cluster_19	helvolic acid	Afu4g14830	AFUA_4G14830	AFUB_072090	cyp5081C1 Verified ORF; Putative cytochrome P450 monooxygenase with a predicted role in helvonic acid biosynthesis	0.957
Cluster_19	helvolic acid	Afu4g14840	AFUA_4G14840	AFUB_072100	Verified ORF; Putative transferase family protein with a predicted role in helvonic acid biosynthesis	1.351
Cluster_19	helvolic acid	Afu4g14850	AFUA_4G14850	AFUB_072110	Verified ORF; Putative 3-ketosteroid 1-dehydrogenase with a predicted role in helvonic acid biosynthesis	1.657
Cluster_33	.	Afu5g00100	AFUA_5G00100	AFUB_071540	Uncharacterized ORF; Ortholog of A. nidulans FGSC A4 : AN9205, AN9209, A. fumigatus Af293 : Afu8g01840, Afu7g06523, Afu3g02685 and A. niger CBS 513.88 : An05g01030, An13g03050, An16g01380	-0.736
Cluster_33	.	Afu5g00110	AFUA_5G00110	AFUB_071550	Uncharacterized ORF; Putative squalene-hopene-cyclase	2.298
Cluster_33	.	Afu5g00120	AFUA_5G00120	AFUB_071560	Uncharacterized ORF; Putative cytochrome P450 oxidoreductase/alkane hydroxylase	2.243
Cluster_33	.	Afu5g00130	AFUA_5G00130	AFUB_071569	Uncharacterized ORF; Ortholog of A. nidulans FGSC A4 : AN5461, A. niger CBS 513.88 : An01g00570, A. niger ATCC 1015 : 170427-mRNA, Aspergillus wentii : Aspwe1_0022994 and Aspergillus versicolor : Aspve1_0039792	0.758
Cluster_33	.	Afu5g00135	AFUA_5G00135	AFUB_071570	Uncharacterized ORF; Has domain(s) with predicted sequence-specific DNA binding RNA polymerase II transcription factor activity, zinc ion binding activity, role in regulation of transcription, DNA-dependent and nucleus localization	1.344
Cluster_20	.	Afu5g10120	AFUA_5G10120	AFUB_057720	Uncharacterized ORF; Protein similar to nonribosomal peptide synthases (NRPS-like), encoded in a predicted secondary metabolite gene cluster	0.539
Cluster_20	.	Afu5g10130	AFUA_5G10130	AFUB_057730	Uncharacterized ORF; Putative bZIP transcription factor	4.534
Cluster_20	.	Afu5g10140	AFUA_5G10140	AFUB_057740	Uncharacterized ORF; Has domain(s) with predicted role in transmembrane transport and integral to membrane localization	2.72
Cluster_20	.	Afu5g10150	AFUA_5G10150	AFUB_057750	Uncharacterized ORF; Ortholog of A. niger ATCC 1015 : 192784-mRNA	3.524
Cluster_20	.	Afu5g10160	AFUA_5G10160	AFUB_057760	Uncharacterized ORF; Has domain(s) with predicted nucleotide binding activity	1.924
Cluster_20	.	Afu5g10170	AFUA_5G10170	AFUB_057770	Uncharacterized ORF; Ortholog of A. oryzae RIB40 : AO090103000463, Aspergillus wentii : Aspwe1_0270838, Aspergillus versicolor : Aspve1_0080550, Aspve1_0124007 and Aspergillus sydowii : Aspsy1_0054176, Aspsy1_0138741	2.637
Cluster_20	.	Afu5g10180	AFUA_5G10180	AFUB_057780	Uncharacterized ORF; Has domain(s) with predicted oxidoreductase activity and role in metabolic process	2.983
Cluster_20	.	Afu5g10190	AFUA_5G10190	AFUB_057790	Uncharacterized ORF; Ortholog of A. nidulans FGSC A4 : AN11712, A. oryzae RIB40 : AO090005000197, A. niger ATCC 1015 : 187977-mRNA, Aspergillus versicolor : Aspve1_0127696 and Aspergillus brasiliensis : Aspbr1_0185220	2.136
Cluster_20	.	Afu5g10200	AFUA_5G10200	AFUB_057800	Uncharacterized ORF; Ortholog of Aspergillus glaucus : Aspgl1_1497906, N. fischeri NRRL 181 : NFIA_077060 and A. fumigatus A1163 : AFUB_057800	4.696
Cluster_20	.	Afu5g10210	AFUA_5G10210	AFUB_057810	Uncharacterized ORF; Ortholog of A. fumigatus Af293 : Afu8g05930, A. niger CBS 513.88 : An14g04490, A. oryzae RIB40 : AO090010000532, Aspergillus wentii : Aspwe1_0038722 and A. niger ATCC 1015 : 41820-mRNA	6.019
Cluster_20	.	Afu5g10220	AFUA_5G10220	AFUB_057820	Uncharacterized ORF; Has domain(s) with predicted nucleotide binding, oxidoreductase activity, transferase activity, transferring acyl groups other than amino-acyl groups, zinc ion binding activity and role in oxidation-reduction process	7.336
Cluster_21	.	Afu5g12700	AFUA_5G12700	AFUB_060360	Uncharacterized ORF	3.41
Cluster_21	.	Afu5g12710	AFUA_5G12710	AFUB_060370	Uncharacterized ORF; SET domain protein; transcript repressed by exposure to human airway epithelial cells	5.223
Cluster_21	.	Afu5g12720	AFUA_5G12720	AFUB_060390	Uncharacterized ORF; Has domain(s) with predicted ATP binding, ATPase activity, ATPase activity, coupled to transmembrane movement of substances, nucleoside-triphosphatase activity, nucleotide binding activity and role in transmembrane transport	0.633
Cluster_21	.	Afu5g12730	AFUA_5G12730	AFUB_060400	nrps8 Verified ORF; Putative non-ribosomal peptide synthetase (NRPS); mutants display increased virulence in G. mellonella and in mice; required for wild-type hyphal growth and conidial germination	1.226
Cluster_21	.	Afu5g12740	AFUA_5G12740	AFUB_060410	Uncharacterized ORF; Has domain(s) with predicted role in transmembrane transport and integral to membrane localization	1.567
Cluster_21	.	Afu5g12750	AFUA_5G12750	AFUB_060420	Uncharacterized ORF; Ortholog of A. fumigatus Af293 : Afu3g01970, Aspergillus glaucus : Aspgl1_0041136, Aspgl1_0058231, N. fischeri NRRL 181 : NFIA_060320, NFIA_074450 and Aspergillus fumigatus A1163 : AFUB_046440	3.645
Cluster_21	.	Afu5g12760	AFUA_5G12760	AFUB_060430	Uncharacterized ORF; Has domain(s) with predicted nucleic acid binding, zinc ion binding activity	2.24
Cluster_21	.	Afu5g12770	AFUA_5G12770	AFUB_060440	Uncharacterized ORF; Has domain(s) with predicted hydrolase activity	-2.509
Cluster_21	.	Afu5g12780	AFUA_5G12780	AFUB_060450	Uncharacterized ORF; Ortholog of A. nidulans FGSC A4 : AN8430, A. niger CBS 513.88 : An18g00330, A. oryzae RIB40 : AO090010000134, A. niger ATCC 1015 : 187859-mRNA and Aspergillus wentii : Aspwe1_0449405	1.003
Cluster_21	.	Afu5g12790	AFUA_5G12790	AFUB_060460	Uncharacterized ORF; Ortholog(s) have 3-hydroxyisobutyryl-CoA hydrolase activity and mitochondrion localization	-1.759
Cluster_22	fumisoquin	Afu6g03430	AFUA_6G03430	AFUB_094860	Uncharacterized ORF; Putative C6 finger domain protein	2.981
Cluster_22	fumisoquin	Afu6g03440	AFUA_6G03440	AFUB_094850	Uncharacterized ORF; Putative fructosyl amine; transcript induced by voriconazole	0.199
Cluster_22	fumisoquin	Afu6g03450	AFUA_6G03450	AFUB_094840	Uncharacterized ORF; Ortholog of A. oryzae RIB40 : AO090001000013/wykH, AO090102000466, Aspergillus versicolor : Aspve1_0401363, Aspergillus zonatus : Aspzo1_0029861 and Aspergillus carbonarius ITEM 5010 : Acar5010_134030	2.7
Cluster_22	fumisoquin	Afu6g03460	AFUA_6G03460	AFUB_094830	Uncharacterized ORF; Has domain(s) with predicted ATP binding, catalytic activity	-0.365
Cluster_22	fumisoquin	Afu6g03470	AFUA_6G03470	AFUB_094820	abcD Uncharacterized ORF; Putative MDR1 family ABC transporter; biofilm growth regulated protein	-0.894
Cluster_22	fumisoquin	Afu6g03480	AFUA_6G03480	AFUB_094810	Uncharacterized ORF; Protein similar to nonribosomal peptide synthases (NRPS-like), encoded in a predicted secondary metabolite gene cluster	1.11
Cluster_22	fumisoquin	Afu6g03490	AFUA_6G03490	AFUB_094800	Uncharacterized ORF; Has domain(s) with predicted oxidoreductase activity and role in metabolic process	-1.011
Cluster_23	.	Afu6g08540	AFUA_6G08540	AFUB_074500	Uncharacterized ORF; Has domain(s) with predicted sequence-specific DNA binding RNA polymerase II transcription factor activity, zinc ion binding activity, role in regulation of transcription, DNA-dependent and nucleus localization	-0.34
Cluster_23	.	Afu6g08550	AFUA_6G08550	AFUB_074510	Uncharacterized ORF; Has domain(s) with predicted DNA binding, sequence-specific DNA binding RNA polymerase II transcription factor activity, zinc ion binding activity and role in regulation of transcription, DNA-dependent, transcription, DNA-dependent	0.105
Cluster_23	.	Afu6g08560	AFUA_6G08560	AFUB_074520	Uncharacterized ORF; Protein similar to nonribosomal peptide synthases (NRPS-like), encoded in a predicted secondary metabolite gene cluster	0.547
Cluster_23	.	Afu6g08570	AFUA_6G08570	AFUB_074530	Uncharacterized ORF; Has domain(s) with predicted DNA-directed DNA polymerase activity, damaged DNA binding activity and role in DNA repair	1.53
Cluster_23	.	Afu6g08580	AFUA_6G08580	AFUB_074540	fkbp4 Uncharacterized ORF; Putative FK506-binding protein (FKBP)-type peptidyl-prolyl cis-trans isomerase	-1.881
Cluster_24	.	Afu6g09580	AFUA_6G09580	AFUB_075630	Uncharacterized ORF; Member of the gliotoxin biosynthetic gene cluster; higher expression in biofilm vs planktonic cells	-0.489
Cluster_24	.	Afu6g09590	AFUA_6G09590	AFUB_075640	Uncharacterized ORF; Has domain(s) with predicted nucleotide binding, oxidoreductase activity, transferase activity, transferring acyl groups other than amino-acyl groups, zinc ion binding activity and role in oxidation-reduction process	1.002
Cluster_24	.	Afu6g09600	AFUA_6G09600	AFUB_075650	Uncharacterized ORF; Has domain(s) with predicted hydrolase activity and role in metabolic process	0.744
Cluster_24	.	Afu6g09610	AFUA_6G09610	AFUB_075660	nrps9 Uncharacterized ORF; Putative nonribosomal peptide synthase (NRPS), encoded in a predicted secondary metabolite gene cluster	4.977
Cluster_24	.	Afu6g09620	AFUA_6G09620	AFUB_075670	Uncharacterized ORF; Has domain(s) with predicted transferase activity, transferring acyl groups other than amino-acyl groups activity	3.844
Cluster_25	gliotoxin	Afu6g09630	AFUA_6G09630	AFUB_075680	gliZ Verified ORF; Zn2Cys6 binuclear transcription factor, regulates genes required for gliotoxin biosynthesis; encoded in the gliotoxin biosynthetic gene cluster	0.84
Cluster_25	gliotoxin	Afu6g09640	AFUA_6G09640	AFUB_075690	gliI Verified ORF; Predicted 1-aminocyclopropane-1-carboxylic acid synthase required for gliotoxin biosynthesis; encoded in the gliotoxin biosynthetic gene cluster; concomitantly cleaves two CS bonds, along with the formation of ammonia and pyruvate	6.895
Cluster_25	gliotoxin	Afu6g09650	AFUA_6G09650	AFUB_075700	gliJ Verified ORF; Predicted membrane dipeptidase, encoded in the putative gliotoxin biosynthetic gene cluster; higher expression in biofilm	5.663
Cluster_25	gliotoxin	Afu6g09660	AFUA_6G09660	AFUB_075710	gliP Verified ORF; Non-ribosomal peptide synthetase encoded in the gliotoxin biosynthetic gene cluster; catalyzes the first step in gliotoxin biosynthesis; regulated by the transcription factor StuA; expression increases in vivo	2.443
Cluster_25	gliotoxin	Afu6g09670	AFUA_6G09670	AFUB_075720	gliC Verified ORF; Predicted cytochrome P450 monooxygenase, encoded in the putative gliotoxin biosynthetic gene cluster; acts upstream of GliG in the gliotoxin biosynthesis pathway; required for gliotoxin biosynthesis	2.384
Cluster_25	gliotoxin	Afu6g09680	AFUA_6G09680	AFUB_075730	gliM Verified ORF; Predicted O-methyltransferase, encoded in the putative gliotoxin biosynthetic gene cluster	NA
Cluster_25	gliotoxin	Afu6g09690	AFUA_6G09690	AFUB_075740	gliG Verified ORF; Glutathione S-transferase encoded in the gliotoxin biosynthetic gene cluster; required for gliotoxin biosynthesis; increased expression in biofilm; induced by gliotoxin in some strains; not involved in self-protection against gliotoxin	-0.002
Cluster_25	gliotoxin	Afu6g09700	AFUA_6G09700	AFUB_075750	gliK Verified ORF; Protein essential for gliotoxin biosynthesis, encoded in the putative gliotoxin biosynthetic gene cluster	1.926
Cluster_25	gliotoxin	Afu6g09710	AFUA_6G09710	AFUB_075760	gliA Verified ORF; Predicted major facilitator type glioxin transporter, encoded in the putative gliotoxin biosynthetic gene cluster	0.065
Cluster_25	gliotoxin	Afu6g09720	AFUA_6G09720	AFUB_075770	gliN Verified ORF; Predicted methyltransferase, encoded in the putative gliotoxin biosynthetic gene cluster	1.904
Cluster_25	gliotoxin	Afu6g09730	AFUA_6G09730	AFUB_075780	gliF Verified ORF; Predicted cytochrome P450 monooxygenase, encoded in the putative gliotoxin biosynthetic gene cluster	-0.371
Cluster_25	gliotoxin	Afu6g09740	AFUA_6G09740	AFUB_075790	gliT Verified ORF; Gliotoxin sulfhydryl oxidase required for gliotoxin biosynthesis; encoded in gliotoxin biosynthetic gene cluster; involved in self-protection against exogenous gliotoxin; induced in biofilm; immunoreactive; no human homolog	-0.377
Cluster_26	Fumiquinozalines	Afu6g12040	AFUA_6G12040	AFUB_078030	Verified ORF; Putative major facilitator superfamily (MFS) transporter; member of the fumiquinazoline biosynthetic cluster	2.708
Cluster_26	Fumiquinozalines	Afu6g12050	AFUA_6G12050	AFUB_078040	nrps11 Verified ORF; Putative non-ribosomal peptide synthetase (NRPS); member of the fumiquinazoline biosynthetic cluster; essential for fumigaclavine C biosynthesis; transcript downregulated in response to voriconazole	0.972
Cluster_26	Fumiquinozalines	Afu6g12060	AFUA_6G12060	AFUB_078050	Verified ORF; Putative monooxygenase (FAD); member of the fumiquinazoline biosynthetic cluster	-1.202
Cluster_26	Fumiquinozalines	Afu6g12070	AFUA_6G12070	AFUB_078060	Verified ORF; Flavoprotein amide oxidase (FAD); has FAD activity; member of the fumiquinazoline biosynthetic cluster; may contain an N-terminal signal sequence and multiple N-glycosylation sites; transcript downregulated in response to voriconazole	2.91
Cluster_26	Fumiquinozalines	Afu6g12080	AFUA_6G12080	AFUB_078070	nrps12 Verified ORF; Putative non-ribosomal peptide synthetase (NRPS); member of the fumiquinazoline biosynthetic cluster	0.477
Cluster_27	Pyripyropene A	Afu6g13920	AFUA_6G13920	AFUB_000830	Uncharacterized ORF; Putative adenylate-forming enzyme	0.322
Cluster_27	Pyripyropene A	Afu6g13930	AFUA_6G13930	AFUB_000820	Uncharacterized ORF; Putative polyketide synthase (PKS), encoded in a predicted secondary metabolite gene cluster	4.882
Cluster_27	Pyripyropene A	Afu6g13940	AFUA_6G13940	AFUB_000810	Uncharacterized ORF; Ortholog(s) have catalytic activity and role in steroid metabolic process	4.844
Cluster_27	Pyripyropene A	Afu6g13945	AFUA_6G13945	AFUB_000800	Uncharacterized ORF; Has domain(s) with predicted electron carrier activity, heme binding, iron ion binding, monooxygenase activity, oxidoreductase activity, acting on paired donors, with incorporation or reduction of molecular oxygen activity	4.891
Cluster_27	Pyripyropene A	Afu6g13950	AFUA_6G13950	AFUB_000790	Uncharacterized ORF; Ortholog(s) have role in austinol biosynthetic process, dehydroaustinol biosynthetic process	2.188
Cluster_27	Pyripyropene A	Afu6g13970	AFUA_6G13970	AFUB_000780	Uncharacterized ORF; Ortholog(s) have role in austinol biosynthetic process, dehydroaustinol biosynthetic process	1.949
Cluster_27	Pyripyropene A	Afu6g13980	AFUA_6G13980	AFUB_000770	Uncharacterized ORF; Putative prenyltransferase	2.579
Cluster_27	Pyripyropene A	Afu6g13990	AFUA_6G13990	AFUB_000760	Uncharacterized ORF; Ortholog(s) have role in chanoclavine-I biosynthetic process, emericellamide A biosynthetic process	2.435
Cluster_27	Pyripyropene A	Afu6g14000	AFUA_6G14000	AFUB_000750	Uncharacterized ORF; Ortholog of A. nidulans FGSC A4 : AN5283, AN2708, AN1572, AN7419, A. fumigatus Af293 : Afu8g05970, A. niger CBS 513.88 : An07g02380, An08g07270 and A. oryzae RIB40 : AO090026000716, AO090005000543	2.255
Cluster_28	neosartoricin	Afu7g00120	AFUA_7G00120	AFUB_086670	nscB Verified ORF; Putative metallo-beta-lactamase-like thioesterase; encoded within the nsc/fcc secondary metabolite gene cluster; role in neosartoricin A and fumicycline A biosynthesis; induced by contact with the bacterium Streptomyces rapamycinicus	3.046
Cluster_28	neosartoricin	Afu7g00130	AFUA_7G00130	AFUB_086680	nscR Verified ORF; Pathway-specific Zn(II)2Cys6 transcriptional factor; encoded within the nsc/fcc secondary metabolite gene cluster; role in neosartoricin and fumicycline A biosynthesis; induced by contact with the bacterium Streptomyces rapamycinicus	1.666
Cluster_28	neosartoricin	Afu7g00150	AFUA_7G00150	AFUB_086690	nscC Verified ORF; Putative flavin-dependent monooxygenase; encoded within the nsc/fcc secondary metabolite gene cluster; role in neosartoricin and fumicycline A biosynthesis	5.323
Cluster_28	neosartoricin	Afu7g00160	AFUA_7G00160	AFUB_086700	nscA Verified ORF; Putative polyketide synthase (PKS), encoded in the nsc/fcc secondary metabolite gene cluster; role in neosartoricin and fumicycline A biosynthesis; induced by contact with the bacterium Streptomyces rapamycinicus	3.002
Cluster_28	neosartoricin	Afu7g00170	AFUA_7G00170	AFUB_086710	nscD Verified ORF; Dimethylallyl tryptophan synthase; polycyclic prenyltransferase; encoded within the nsc/fcc secondary metabolite gene cluster; role in neosartoricin and fumicycline A biosynthesis; induced by contact with Streptomyces rapamycinicus	4.44
Cluster_28	neosartoricin	Afu7g00180	AFUA_7G00180	AFUB_086720	nscE Verified ORF; NAD-dependent epimerase/dehydratase; encoded within the nsc/fcc secondary metabolite gene cluster; role in neosartoricin and fumicycline A biosynthesis; induced by contact with the bacterium Streptomyces rapamycinicus	4.665
Cluster_29	Fumitremorgin	Afu8g00170	AFUA_8G00170	AFUB_086360	ftmA Verified ORF; Putative non-ribosomal peptide synthetase (NRPS), brevianamide F synthetase; plays a role in fumitremorgin B synthesis	1.65
Cluster_29	Fumitremorgin	Afu8g00190	AFUA_8G00190	AFUB_086350	ftmC Uncharacterized ORF; Putative cytochrome P450 with a role in fumitremorgin B synthesis	2.738
Cluster_29	Fumitremorgin	Afu8g00200	AFUA_8G00200	AFUB_086340	ftmD Verified ORF; O-methyltransferase with a role in fumitremorgin B synthesis; catalyzes the conversion of 6-hydroxytryprostatin B into tryprostatin A; R202L mutation in strain Af293 blocks fumitremorgin B synthesis in this strain	2.214
Cluster_29	Fumitremorgin	Afu8g00210	AFUA_8G00210	AFUB_086330	ftmPT1 Verified ORF; Putative brevianamide F prenyltransferase, predicted to convert brevianamide F to tryprostatin B; involved in the biosynthesis of fumitremorgins	NA
Cluster_29	Fumitremorgin	Afu8g00220	AFUA_8G00220	AFUB_086320	ftmE Uncharacterized ORF; Cytochrome P450 with a predicted role in fumitremorgin B synthesis	2.518
Cluster_29	Fumitremorgin	Afu8g00230	AFUA_8G00230	AFUB_086310	ftmF Verified ORF; Non-heme Fe(II) and alpha-ketoglutarate-dependent dioxygenase; phytanoyl-CoA dioxygenase family protein; catalyses the conversion of fumitremorgin B to verruculogen	1.381
Cluster_29	Fumitremorgin	Afu8g00240	AFUA_8G00240	AFUB_086300	ftmG Uncharacterized ORF; Putative cytochrome P450 with a predicted role in fumitremorgin B synthesis	1.755
Cluster_29	Fumitremorgin	Afu8g00250	AFUA_8G00250	AFUB_086290	ftmPT2 Verified ORF; Putative prenyltransferase involved in fumitremorgin B biosynthesis	1.947
Cluster_29	Fumitremorgin	Afu8g00260	AFUA_8G00260	AFUB_086280	ftmI Uncharacterized ORF; Putative ankyrin repeat protein with a predicted role in fumitremorgin B synthesis	-0.555
Cluster_30	Fumagillin and pseurotin	Afu8g00370	AFUA_8G00370	AFUB_086200	fma-PKS Verified ORF; Polyketide synthase (PKS), encoded in the fma (fumagillin) secondary metabolite gene cluster; required for fumagillin biosynthesis	3.029
Cluster_30	Fumagillin and pseurotin	Afu8g00380	AFUA_8G00380	AFUB_086190	fma-AT Verified ORF; Putative alpha/beta hydrolase; encoded in the fma (fumagillin) secondary metabolite gene cluster	0.866
Cluster_30	Fumagillin and pseurotin	Afu8g00390	AFUA_8G00390	AFUB_086180	Verified ORF; Predicted O-methyltransferase; encoded in the fma (fumagillin) secondary metabolite gene cluster	-0.225
Cluster_30	Fumagillin and pseurotin	Afu8g00400	AFUA_8G00400	AFUB_086170	Verified ORF; Protein of unknown function; encoded in the fma (fumagillin) secondary metabolite gene cluster	-0.352
Cluster_30	Fumagillin and pseurotin	Afu8g00410	AFUA_8G00410	AFUB_086160	metAP Verified ORF; Methionine aminopeptidase type II; required for mycotoxin synthesis; induced by growth on BSA as a sole nitrogen source; encoded in the fma (fumagillin) secondary metabolite gene cluster	0.128
Cluster_30	Fumagillin and pseurotin	Afu8g00420	AFUA_8G00420	AFUB_086150	Verified ORF; C6 zinc finger domain protein; transcript induced by voriconazole; encoded in the fma (fumagillin) secondary metabolite gene cluster	1.895
Cluster_30	Fumagillin and pseurotin	Afu8g00430	AFUA_8G00430	AFUB_086140	Verified ORF; Ortholog of A. nidulans AN1088; hypoxia induced protein; encoded in the fma (fumagillin) secondary metabolite gene cluster	4.009
Cluster_30	Fumagillin and pseurotin	Afu8g00440	AFUA_8G00440	AFUB_086130	Verified ORF; Baeyer-Villiger monooxygenase (BVMO); hypoxia induced protein; encoded in the fma (fumagillin) secondary metabolite gene cluster	1.481
Cluster_30	Fumagillin and pseurotin	Afu8g00460	AFUA_8G00460	AFUB_086110	Verified ORF; Predicted aminopeptidase, metalloexopeptidase; encoded in the fma (fumagillin) secondary metabolite gene cluster	-0.712
Cluster_30	Fumagillin and pseurotin	Afu8g00470	AFUA_8G00470	AFUB_086100	Verified ORF; Protein of unknown function; encoded in the fma (fumagillin) secondary metabolite gene cluster	3.844
Cluster_30	Fumagillin and pseurotin	Afu8g00480	AFUA_8G00480	AFUB_086090	Verified ORF; Putative iron-dependent oxygenase; encoded in the fma (fumagillin) secondary metabolite gene cluster	6.343
Cluster_30	Fumagillin and pseurotin	Afu8g00490	AFUA_8G00490	AFUB_086080	Verified ORF; Putative polyketide synthase; higher expression in 48 h biofilm vs planktonic cells; encoded in the fma (fumagillin) secondary metabolite gene cluster	5.729
Cluster_30	Fumagillin and pseurotin	Afu8g00500	AFUA_8G00500	AFUB_086070	Verified ORF; Putative acetate-CoA ligase; encoded in the fma (fumagillin) secondary metabolite gene cluster	0.866
Cluster_30	Fumagillin and pseurotin	Afu8g00510	AFUA_8G00510	AFUB_086060	Verified ORF; Predicted oxidoreductase; encoded in the fma (fumagillin) secondary metabolite gene cluster	-0.002
Cluster_30	Fumagillin and pseurotin	Afu8g00520	AFUA_8G00520	AFUB_086050	fma-TC Verified ORF; Membrane-bound terpene cyclase; encoded in the fma (fumagillin) secondary metabolite gene cluster; predicted to be responsible for the cyclization of farnesyl-PP to sesquiterpene beta-trans-bergamotene; required for fumagillin biosynthesis	6.243
Cluster_30	Fumagillin and pseurotin	Afu8g00530	AFUA_8G00530	AFUB_086040	Uncharacterized ORF; Putative alpha/beta hydrolase; member of the pseurotin A gene cluster; hypoxia induced protein	-0.171
Cluster_30	Fumagillin and pseurotin	Afu8g00540	AFUA_8G00540	AFUB_086030	nrps14 Verified ORF; Non-ribosomal peptide synthetase (NRPS); PKS/NRPS hybrid; multidomain protein; required for pseurotin A production; pseurotin A gene cluster member; transcript induced by voriconazole; induced by hypoxia and in infected mouse lungs	3.163
Cluster_30	Fumagillin and pseurotin	Afu8g00550	AFUA_8G00550	AFUB_086020	Verified ORF; Putative methyl transferase; member of the pseurotin A gene cluster; conidia-enriched protein; hypoxia induced protein	-0.234
Cluster_30	Fumagillin and pseurotin	Afu8g00560	AFUA_8G00560	AFUB_086010	Uncharacterized ORF; Putative P450 monooxygenase; member of the pseurotin A gene cluster; transcript induced by voriconazole	-1.544
Cluster_30	Fumagillin and pseurotin	Afu8g00570	AFUA_8G00570	AFUB_086000	Uncharacterized ORF; Putative hydrolase; member of the pseurotin A gene cluster	2.885
Cluster_30	Fumagillin and pseurotin	Afu8g00580	AFUA_8G00580	AFUB_085990	elfB Uncharacterized ORF; Putative elongation factor ElfB	0.298
Cluster_31	.	Afu8g01630	AFUA_8G01630	AFUB_084980	Uncharacterized ORF; Has domain(s) with predicted oxidoreductase activity and role in oxidation-reduction process	1.078
Cluster_31	.	Afu8g01640	AFUA_8G01640	AFUB_084950	Uncharacterized ORF; Protein similar to nonribosomal peptide synthases (NRPS-like), encoded in a predicted secondary metabolite gene cluster	1.142
Cluster_32	.	Afu8g02350	AFUA_8G02350	AFUB_084240	Uncharacterized ORF; Putative polyketide synthase (PKS), encoded in a predicted secondary metabolite gene cluster	8.693
Cluster_32	.	Afu8g02360	AFUA_8G02360	AFUB_084230	Uncharacterized ORF; Ortholog of A. fumigatus A1163 : AFUB_084230	0.639
Cluster_32	.	Afu8g02380	AFUA_8G02380	AFUB_084220	Uncharacterized ORF; Ortholog(s) have role in austinol biosynthetic process, dehydroaustinol biosynthetic process	2.816
Cluster_32	.	Afu8g02390	AFUA_8G02390	AFUB_084210	Uncharacterized ORF; Ortholog of N. fischeri NRRL 181 : NFIA_096060 and A. fumigatus A1163 : AFUB_084210	1.84
Cluster_32	.	Afu8g02400	AFUA_8G02400	AFUB_084200	Uncharacterized ORF; Has domain(s) with predicted role in isoprenoid biosynthetic process	3.339
Cluster_32	.	Afu8g02410	AFUA_8G02410	AFUB_084190	Uncharacterized ORF; Has domain(s) with predicted prenyltransferase activity and integral to membrane localization	0.987
Cluster_32	.	Afu8g02420	AFUA_8G02420	AFUB_084170	Uncharacterized ORF; Ortholog of A. nidulans FGSC A4 : AN8906, A. niger CBS 513.88 : An03g06440, A. oryzae RIB40 : AO090010000669, A. niger ATCC 1015 : 126819-mRNA and Aspergillus wentii : Aspwe1_0122188	0.429
Cluster_32	.	Afu8g02430	AFUA_8G02430	AFUB_084160	Uncharacterized ORF; Putative alcohol dehydrogenase	-0.695
Cluster_32	.	Afu8g02440	AFUA_8G02440	AFUB_084150	erg25 Uncharacterized ORF; Putative c-4 methyl sterol oxidase with a predicted role in ergosterol biosynthesis; repressed by exposure to artemisinin; SrbA-regulated during hypoxia	2.809
Cluster_32	.	Afu8g02450	AFUA_8G02450	AFUB_084140	Uncharacterized ORF; Ortholog of A. nidulans FGSC A4 : AN8913, A. oryzae RIB40 : AO090010000666, Aspergillus wentii : Aspwe1_0177732, Aspergillus versicolor : Aspve1_0396039 and Aspergillus sydowii : Aspsy1_0094550	1.378
Cluster_32	.	Afu8g02460	AFUA_8G02460	AFUB_084130	Uncharacterized ORF; Has domain(s) with predicted role in transmembrane transport and integral to membrane localization	2.56
Cluster_32	.	Afu8g02470	AFUA_8G02470	AFUB_084120	Uncharacterized ORF; Ortholog of A. nidulans FGSC A4 : AN9032, AN10883, A. fumigatus Af293 : Afu7g06950, A. niger CBS 513.88 : An03g06330, An03g00350, An05g02580 and A. oryzae RIB40 : AO090010000660	1.865
